# Supplementary material for: (E)-1-[2-Hy­droxy-4,6-bis­(meth­oxy­meth­oxy)phen­yl]-3-phenyl­prop-2-en-1-one
Source: Acta Crystallogr Sect E Struct Rep Online. 2013 Apr 13;69(Pt 5):o715. doi: 10.1107/S1600536813009380 (PMC3648248; doi:10.1107/S1600536813009380)
Supplement: Supplementary file 1 [file e-69-0o715-sup1.cif]

##############################################################################
#                                                                            #
# This CIF contains the data in a paper accepted for publication in          #
# Acta Crystallographica Section E. It conforms to the requirements of       #
# Notes for Authors for Acta Crystallographica Section E, and has been       #
# peer reviewed under the auspices of the IUCr Commission on Journals.       #
#                                                                            #
# Full details of the Crystallographic Information File format               #
# are given in the paper "The Crystallographic Information File (CIF):       #
# a New Standard Archive File for Crystallography" by S. R. Hall, F. H.      #
# Allen and I. D. Brown [Acta Cryst. (1991), A47, 655-685].                  #
#                                                                            #
# The current version of the core CIF dictionary is obtainable from          #
# ftp://ftp.iucr.org/pub/cif_core.dic.                                       #
#                                                                            #
# Software is freely available for graphical display of the structure(s)     #
# in this CIF. For information consult the CIF software page                 #
# http://www.iucr.org/resources/cif/software.                                #
#                                                                            #
# This file may be used for bona fide research purposes within the           #
# scientific community so long as proper attribution is given to the journal # 
# article from which it was obtained.                                        #
#                                                                            #
##############################################################################
data_I
_audit_creation_method     SHELXL-97
_chemical_name_systematic
;
(<i>E</i>)-1-[2-Hydroxy-4,6-bis(methoxymethoxy)phenyl]-3-phenylprop-2-en-1-one
;
_chemical_name_common     ?
_chemical_formula_moiety     'C19 H20 O6'
_chemical_formula_sum     'C19 H20 O6'
_chemical_formula_iupac     'C19 H20 O6'
_chemical_formula_weight     344.35
_chemical_melting_point     351
_symmetry_cell_setting     monoclinic
_symmetry_space_group_name_H-M     'P 21/n'
_symmetry_space_group_name_Hall     '-P 2yn '
loop_
    _symmetry_equiv_pos_as_xyz
    'x, y, z'
    '-x+1/2, y+1/2, -z+1/2'
    '-x, -y, -z'
    'x-1/2, -y-1/2, z-1/2'
_cell_length_a     8.7791(2)
_cell_length_b     9.7807(2)
_cell_length_c     20.2209(4)
_cell_angle_alpha     90.00
_cell_angle_beta     96.792(2)
_cell_angle_gamma     90.00
_cell_volume     1724.10(6)
_cell_formula_units_Z     4
_cell_measurement_reflns_used     3081
_cell_measurement_theta_min     4.4004
_cell_measurement_theta_max     69.6990
_cell_measurement_temperature     290(2)
_cell_special_details     ?
_exptl_crystal_description     block
_exptl_crystal_colour     yellow
_exptl_crystal_size_max     0.45
_exptl_crystal_size_mid     0.40
_exptl_crystal_size_min     0.32
_exptl_crystal_density_diffrn     1.327
_exptl_crystal_density_meas     ?
_exptl_crystal_density_method     'not measured'
_exptl_crystal_F_000     728
_exptl_absorpt_coefficient_mu     0.823
_exptl_absorpt_correction_type     multi-scan
_exptl_absorpt_process_details
;
(CrysAlis PRO; Agilent, 2011)
;
_exptl_absorpt_correction_T_min     0.7085
_exptl_absorpt_correction_T_max     0.7788
_exptl_special_details
;
CrysAlisPro, Agilent Technologies,
Version 1.171.36.21 (release 14-08-2012 CrysAlis171 .NET)
(compiled Sep 14 2012,17:21:16)
Empirical absorption correction using spherical harmonics,
implemented in SCALE3 ABSPACK scaling algorithm.
;
_diffrn_ambient_temperature     290(2)
_diffrn_radiation_type     CuK\a
_diffrn_radiation_wavelength     1.54184
_diffrn_radiation_source     'Enhance Ultra (Cu) X-ray Source'
_diffrn_radiation_monochromator     'mirror'
_diffrn_measurement_device_type     'Agilent Gemini S Ultra'
_diffrn_measurement_method     '\w scans'
_diffrn_detector_area_resol_mean     15.9149
_diffrn_reflns_number     5842
_diffrn_reflns_av_R_equivalents     0.0446
_diffrn_reflns_av_sigmaI/netI     0.0415
_diffrn_reflns_theta_min     4.40
_diffrn_reflns_theta_max     65.82
_diffrn_reflns_theta_full     65.82
_diffrn_measured_fraction_theta_max     0.987
_diffrn_measured_fraction_theta_full     0.987
_diffrn_reflns_limit_h_min     -10
_diffrn_reflns_limit_h_max     10
_diffrn_reflns_limit_k_min     -11
_diffrn_reflns_limit_k_max     11
_diffrn_reflns_limit_l_min     -16
_diffrn_reflns_limit_l_max     23
_diffrn_standards_number     ?
_diffrn_standards_interval_count     ?
_diffrn_standards_interval_time     ?
_diffrn_standards_decay_%     ?
_refine_special_details
;
Refinement of <i>F</i>^2^ against ALL reflections. The weighted <i>R</i>-factor
<i>wR</i> and goodness of fit <i>S</i> are based on <i>F</i>^2^, conventional
<i>R</i>-factors <i>R</i> are based on <i>F</i>, with <i>F</i> set to zero for
negative <i>F</i>^2^. The threshold expression of <i>F</i>^2^ >
\s(<i>F</i>^2^) is used only for calculating <i>R</i>-factors(gt) <i>etc</i>.
and is not relevant to the choice of reflections for refinement.
<i>R</i>-factors based on <i>F</i>^2^ are statistically about twice as large
as those based on <i>F</i>, and <i>R</i>- factors based on ALL data will be
even larger.
;
_reflns_number_total     2964
_reflns_number_gt     2492
_reflns_threshold_expression     I>2sigma(I)
_refine_ls_structure_factor_coef     Fsqd
_refine_ls_matrix_type     full
_refine_ls_R_factor_all     0.0618
_refine_ls_R_factor_gt     0.0552
_refine_ls_wR_factor_gt     0.1505
_refine_ls_wR_factor_ref     0.1606
_refine_ls_goodness_of_fit_ref     1.019
_refine_ls_restrained_S_all     1.047
_refine_ls_number_reflns     2964
_refine_ls_number_parameters     235
_refine_ls_number_restraints     37
_refine_ls_hydrogen_treatment     constr
_refine_ls_weighting_scheme     calc
_refine_ls_weighting_details
         'calc w=1/[\s^2^(Fo^2^)+(0.0915P)^2^+0.2682P] where P=(Fo^2^+2Fc^2^)/3'
_atom_sites_solution_hydrogens     geom
_atom_sites_solution_primary     direct
_atom_sites_solution_secondary     difmap
_refine_ls_shift/su_max     0.001
_refine_ls_shift/su_mean     0.000
_refine_diff_density_max     0.208
_refine_diff_density_min     -0.213
_refine_ls_extinction_method     none
_refine_ls_extinction_coef     ?
loop_
    _atom_type_symbol
    _atom_type_description
    _atom_type_scat_dispersion_real
    _atom_type_scat_dispersion_imag
    _atom_type_scat_source
    'C' 'C' 0.0181 0.0091
                         'International Tables Vol C Tables 4.2.6.8 and 6.1.1.4'
    'H' 'H' 0.0000 0.0000
                         'International Tables Vol C Tables 4.2.6.8 and 6.1.1.4'
    'O' 'O' 0.0492 0.0322
                         'International Tables Vol C Tables 4.2.6.8 and 6.1.1.4'
_computing_data_collection     'CrysAlis PRO (Agilent, 2011)'
_computing_cell_refinement     'CrysAlis PRO (Agilent, 2011)'
_computing_data_reduction     'CrysAlis PRO (Agilent, 2011)'
_computing_structure_solution     'SHELXS97 (Sheldrick, 2008)'
_computing_structure_refinement     'SHELXL97 (Sheldrick, 2008)'
_computing_molecular_graphics     'ORTEP-3 for Windows (Farrugia, 2012)'
_computing_publication_material     'SHELXL97 (Sheldrick, 2008)'
loop_
    _atom_site_type_symbol
    _atom_site_label
    _atom_site_fract_x
    _atom_site_fract_y
    _atom_site_fract_z
    _atom_site_U_iso_or_equiv
    _atom_site_adp_type
    _atom_site_calc_flag
    _atom_site_refinement_flags
    _atom_site_occupancy
    _atom_site_symmetry_multiplicity
    _atom_site_disorder_assembly
    _atom_site_disorder_group
    O O4 -0.21800(16) 0.09828(14) 0.66097(7) 0.0649(4) Uani d . 1 1 . .
    O O1 0.0530(2) 0.30639(14) 0.87486(8) 0.0750(5) Uani d . 1 1 . .
    H H1 0.1167 0.3199 0.9073 0.112 Uiso calc R 1 1 . .
    O O3 -0.19754(16) -0.05558(14) 0.74997(6) 0.0626(4) Uani d . 1 1 . .
    O O2 0.2224(2) 0.25370(14) 0.97783(8) 0.0742(5) Uani d . 1 1 . .
    O O5 0.12831(19) -0.15711(14) 0.94560(7) 0.0711(4) Uani d . 1 1 . .
    C C8 0.3002(2) 0.0383(2) 1.01680(9) 0.0574(5) Uani d . 1 1 . .
    H H8 0.3110 -0.0535 1.0063 0.069 Uiso calc R 1 1 . .
    C C2 -0.0697(2) 0.1321(2) 0.81172(9) 0.0563(5) Uani d . 1 1 . .
    H H2 -0.1150 0.1973 0.7822 0.068 Uiso calc R 1 1 . .
    C C7 0.2076(2) 0.12700(19) 0.96934(9) 0.0547(5) Uani d . 1 1 A .
    C C3 0.0291(2) 0.17122(18) 0.86711(9) 0.0541(5) Uani d . 1 1 A .
    C C4 0.10277(19) 0.07590(18) 0.91324(8) 0.0483(4) Uani d . 1 1 . .
    C C6 -0.0300(2) -0.10263(18) 0.84434(9) 0.0526(4) Uani d . 1 1 . .
    H H6 -0.0489 -0.1948 0.8356 0.063 Uiso calc R 1 1 A .
    C C10 0.4654(2) 0.00877(19) 1.12493(8) 0.0507(4) Uani d . 1 1 . .
    C C9 0.3686(2) 0.0851(2) 1.07405(9) 0.0545(4) Uani d . 1 1 . .
    H H9 0.3533 0.1771 1.0829 0.065 Uiso calc R 1 1 . .
    C C5 0.0665(2) -0.06416(18) 0.89966(8) 0.0489(4) Uani d . 1 1 A .
    C C15 0.4845(3) -0.1320(2) 1.12293(10) 0.0659(5) Uani d . 1 1 . .
    H H15 0.4331 -0.1819 1.0880 0.079 Uiso calc R 1 1 . .
    C C13 0.6568(3) -0.1276(3) 1.22351(11) 0.0702(6) Uani d . 1 1 . .
    H H13 0.7208 -0.1732 1.2562 0.084 Uiso calc R 1 1 . .
    C C14 0.5784(3) -0.1987(2) 1.17194(12) 0.0745(6) Uani d . 1 1 . .
    H H14 0.5887 -0.2932 1.1700 0.089 Uiso calc R 1 1 . .
    C C1 -0.0993(2) -0.00402(19) 0.80133(8) 0.0513(4) Uani d . 1 1 A .
    C C16 -0.2928(2) 0.0378(2) 0.70981(10) 0.0615(5) Uani d . 1 1 . .
    H H16A -0.3823 -0.0104 0.6889 0.074 Uiso calc R 1 1 . .
    H H16B -0.3278 0.1086 0.7381 0.074 Uiso calc R 1 1 . .
    C C17 -0.1989(3) 0.0086(3) 0.60743(12) 0.0811(7) Uani d . 1 1 . .
    H H17A -0.1626 0.0593 0.5718 0.122 Uiso calc R 1 1 . .
    H H17B -0.2955 -0.0332 0.5919 0.122 Uiso calc R 1 1 . .
    H H17C -0.1257 -0.0610 0.6224 0.122 Uiso calc R 1 1 . .
    C C12 0.6400(3) 0.0115(3) 1.22645(10) 0.0722(6) Uani d . 1 1 . .
    H H12 0.6932 0.0605 1.2612 0.087 Uiso calc R 1 1 . .
    C C11 0.5442(3) 0.0794(2) 1.17786(10) 0.0639(5) Uani d . 1 1 . .
    H H11 0.5326 0.1737 1.1807 0.077 Uiso calc R 1 1 . .
    C C18 0.0761(3) -0.2935(2) 0.94163(12) 0.0743(6) Uani d PU 0.831(3) 1 A 2
    H H18A 0.1002 -0.3362 0.9849 0.089 Uiso calc PR 0.831(3) 1 A 2
    H H18B -0.0346 -0.2934 0.9312 0.089 Uiso calc PR 0.831(3) 1 A 2
    O O6 0.1357(2) -0.3676(2) 0.89696(10) 0.0789(6) Uani d PU 0.831(3) 1 A 2
    C C19 0.2932(4) -0.3990(4) 0.9126(2) 0.0947(10) Uani d PU 0.831(3) 1 A 2
    H H19A 0.3270 -0.4531 0.8776 0.142 Uiso calc PR 0.831(3) 1 A 2
    H H19B 0.3079 -0.4493 0.9536 0.142 Uiso calc PR 0.831(3) 1 A 2
    H H19C 0.3515 -0.3157 0.9174 0.142 Uiso calc PR 0.831(3) 1 A 2
    C C18' 0.0761(3) -0.2935(2) 0.94163(12) 0.0743(6) Uani d PU 0.169(3) 1 A 1
    H H18C -0.0085 -0.3037 0.9680 0.089 Uiso calc PR 0.169(3) 1 A 1
    H H18D 0.0386 -0.3150 0.8958 0.089 Uiso calc PR 0.169(3) 1 A 1
    O O6' 0.1929(12) -0.3852(10) 0.9645(5) 0.0789(6) Uani d PU 0.169(3) 1 A 1
    C C19' 0.342(2) -0.388(2) 0.9489(10) 0.0947(10) Uani d PU 0.169(3) 1 A 1
    H H19D 0.3972 -0.4599 0.9731 0.142 Uiso calc PR 0.169(3) 1 A 1
    H H19E 0.3902 -0.3016 0.9608 0.142 Uiso calc PR 0.169(3) 1 A 1
    H H19F 0.3408 -0.4027 0.9019 0.142 Uiso calc PR 0.169(3) 1 A 1
loop_
    _atom_site_aniso_label
    _atom_site_aniso_U_11
    _atom_site_aniso_U_22
    _atom_site_aniso_U_33
    _atom_site_aniso_U_12
    _atom_site_aniso_U_13
    _atom_site_aniso_U_23
    O4 0.0802(9) 0.0532(8) 0.0573(8) -0.0038(6) -0.0086(7) 0.0012(6)
    O1 0.0951(11) 0.0422(7) 0.0783(10) 0.0016(7) -0.0283(8) -0.0011(6)
    O3 0.0701(8) 0.0561(8) 0.0555(7) -0.0068(6) -0.0174(6) 0.0021(6)
    O2 0.0957(11) 0.0501(8) 0.0688(9) -0.0009(7) -0.0232(8) -0.0067(6)
    O5 0.0916(10) 0.0479(8) 0.0657(9) -0.0043(7) -0.0244(7) 0.0106(6)
    C8 0.0627(10) 0.0522(10) 0.0536(10) 0.0056(8) -0.0086(8) -0.0059(8)
    C2 0.0620(11) 0.0489(10) 0.0540(10) 0.0024(8) -0.0101(8) 0.0026(8)
    C7 0.0598(10) 0.0515(10) 0.0506(10) 0.0018(8) -0.0027(8) -0.0065(8)
    C3 0.0606(10) 0.0419(9) 0.0573(10) 0.0025(8) -0.0037(8) -0.0011(8)
    C4 0.0516(9) 0.0459(9) 0.0459(9) 0.0025(7) -0.0010(7) -0.0014(7)
    C6 0.0620(10) 0.0434(9) 0.0502(10) -0.0031(8) -0.0029(8) 0.0007(7)
    C10 0.0521(9) 0.0538(10) 0.0449(9) -0.0048(8) 0.0008(7) -0.0009(7)
    C9 0.0605(10) 0.0500(10) 0.0511(10) -0.0027(8) -0.0018(8) -0.0024(8)
    C5 0.0540(9) 0.0459(9) 0.0448(9) 0.0026(7) -0.0023(7) 0.0032(7)
    C15 0.0747(13) 0.0573(12) 0.0600(11) -0.0006(10) -0.0149(9) -0.0074(9)
    C13 0.0664(12) 0.0832(15) 0.0569(11) 0.0044(11) -0.0099(9) 0.0096(10)
    C14 0.0855(15) 0.0600(13) 0.0726(13) 0.0104(11) -0.0126(11) 0.0003(10)
    C1 0.0517(9) 0.0534(10) 0.0465(9) -0.0024(8) -0.0041(7) 0.0003(8)
    C16 0.0578(10) 0.0650(12) 0.0575(11) 0.0012(9) -0.0116(8) 0.0018(9)
    C17 0.1038(18) 0.0701(14) 0.0687(13) 0.0104(13) 0.0078(12) -0.0033(11)
    C12 0.0782(13) 0.0797(15) 0.0529(11) -0.0131(12) -0.0155(10) -0.0021(10)
    C11 0.0804(13) 0.0566(11) 0.0510(10) -0.0110(10) -0.0075(9) -0.0017(8)
    C18 0.0887(14) 0.0545(11) 0.0760(13) -0.0065(10) -0.0060(10) 0.0119(9)
    O6 0.0952(13) 0.0614(10) 0.0743(11) 0.0005(9) -0.0151(9) 0.0004(8)
    C19 0.102(2) 0.0909(19) 0.090(2) 0.0088(17) 0.0051(17) 0.0009(18)
    C18' 0.0887(14) 0.0545(11) 0.0760(13) -0.0065(10) -0.0060(10) 0.0119(9)
    O6' 0.0952(13) 0.0614(10) 0.0743(11) 0.0005(9) -0.0151(9) 0.0004(8)
    C19' 0.102(2) 0.0909(19) 0.090(2) 0.0088(17) 0.0051(17) 0.0009(18)
_geom_special_details
;
All e.s.d.'s (except the e.s.d. in the dihedral angle between two l.s. planes)
are estimated using the full covariance matrix. The cell e.s.d.'s are taken
into account individually in the estimation of e.s.d.'s in distances, angles
and torsion angles; correlations between e.s.d.'s in cell parameters are only
used when they are defined by crystal symmetry. An approximate (isotropic)
treatment of cell e.s.d.'s is used for estimating e.s.d.'s involving l.s.
planes.
;
loop_
    _geom_bond_atom_site_label_1
    _geom_bond_atom_site_label_2
    _geom_bond_site_symmetry_2
    _geom_bond_distance
    _geom_bond_publ_flag
    O4 C16 . 1.382(2) ?
    O4 C17 . 1.419(3) ?
    O1 C3 . 1.345(2) ?
    O1 H1 . 0.8200 ?
    O3 C1 . 1.366(2) ?
    O3 C16 . 1.426(2) ?
    O2 C7 . 1.256(2) ?
    O5 C5 . 1.366(2) ?
    O5 C18 . 1.410(3) ?
    C8 C9 . 1.321(3) ?
    C8 C7 . 1.466(3) ?
    C8 H8 . 0.9300 ?
    C2 C1 . 1.368(3) ?
    C2 C3 . 1.387(3) ?
    C2 H2 . 0.9300 ?
    C7 C4 . 1.462(2) ?
    C3 C4 . 1.420(3) ?
    C4 C5 . 1.426(3) ?
    C6 C5 . 1.373(2) ?
    C6 C1 . 1.390(3) ?
    C6 H6 . 0.9300 ?
    C10 C11 . 1.388(3) ?
    C10 C15 . 1.388(3) ?
    C10 C9 . 1.460(2) ?
    C9 H9 . 0.9300 ?
    C15 C14 . 1.376(3) ?
    C15 H15 . 0.9300 ?
    C13 C14 . 1.369(3) ?
    C13 C12 . 1.370(3) ?
    C13 H13 . 0.9300 ?
    C14 H14 . 0.9300 ?
    C16 H16A . 0.9700 ?
    C16 H16B . 0.9700 ?
    C17 H17A . 0.9600 ?
    C17 H17B . 0.9600 ?
    C17 H17C . 0.9600 ?
    C12 C11 . 1.385(3) ?
    C12 H12 . 0.9300 ?
    C11 H11 . 0.9300 ?
    C18 O6 . 1.313(3) ?
    C18 H18A . 0.9700 ?
    C18 H18B . 0.9700 ?
    O6 C19 . 1.415(4) ?
    C19 H19A . 0.9600 ?
    C19 H19B . 0.9600 ?
    C19 H19C . 0.9600 ?
    O6' C19' . 1.38(2) ?
    C19' H19D . 0.9600 ?
    C19' H19E . 0.9600 ?
    C19' H19F . 0.9600 ?
loop_
    _geom_angle_atom_site_label_1
    _geom_angle_atom_site_label_2
    _geom_angle_atom_site_label_3
    _geom_angle_site_symmetry_1
    _geom_angle_site_symmetry_3
    _geom_angle
    _geom_angle_publ_flag
    C16 O4 C17 . . 112.95(18) ?
    C3 O1 H1 . . 109.5 ?
    C1 O3 C16 . . 118.14(15) ?
    C5 O5 C18 . . 119.41(16) ?
    C9 C8 C7 . . 121.84(18) ?
    C9 C8 H8 . . 119.1 ?
    C7 C8 H8 . . 119.1 ?
    C1 C2 C3 . . 118.79(17) ?
    C1 C2 H2 . . 120.6 ?
    C3 C2 H2 . . 120.6 ?
    O2 C7 C4 . . 119.27(17) ?
    O2 C7 C8 . . 117.02(16) ?
    C4 C7 C8 . . 123.70(16) ?
    O1 C3 C2 . . 116.05(17) ?
    O1 C3 C4 . . 121.08(17) ?
    C2 C3 C4 . . 122.86(17) ?
    C3 C4 C5 . . 115.49(16) ?
    C3 C4 C7 . . 118.79(16) ?
    C5 C4 C7 . . 125.72(16) ?
    C5 C6 C1 . . 120.12(17) ?
    C5 C6 H6 . . 119.9 ?
    C1 C6 H6 . . 119.9 ?
    C11 C10 C15 . . 117.74(18) ?
    C11 C10 C9 . . 118.97(18) ?
    C15 C10 C9 . . 123.28(17) ?
    C8 C9 C10 . . 127.34(18) ?
    C8 C9 H9 . . 116.3 ?
    C10 C9 H9 . . 116.3 ?
    O5 C5 C6 . . 121.93(16) ?
    O5 C5 C4 . . 116.55(15) ?
    C6 C5 C4 . . 121.49(16) ?
    C14 C15 C10 . . 120.88(19) ?
    C14 C15 H15 . . 119.6 ?
    C10 C15 H15 . . 119.6 ?
    C14 C13 C12 . . 119.4(2) ?
    C14 C13 H13 . . 120.3 ?
    C12 C13 H13 . . 120.3 ?
    C13 C14 C15 . . 120.8(2) ?
    C13 C14 H14 . . 119.6 ?
    C15 C14 H14 . . 119.6 ?
    O3 C1 C2 . . 124.58(16) ?
    O3 C1 C6 . . 114.20(17) ?
    C2 C1 C6 . . 121.21(17) ?
    O4 C16 O3 . . 112.66(16) ?
    O4 C16 H16A . . 109.1 ?
    O3 C16 H16A . . 109.1 ?
    O4 C16 H16B . . 109.1 ?
    O3 C16 H16B . . 109.1 ?
    H16A C16 H16B . . 107.8 ?
    O4 C17 H17A . . 109.5 ?
    O4 C17 H17B . . 109.5 ?
    H17A C17 H17B . . 109.5 ?
    O4 C17 H17C . . 109.5 ?
    H17A C17 H17C . . 109.5 ?
    H17B C17 H17C . . 109.5 ?
    C13 C12 C11 . . 120.3(2) ?
    C13 C12 H12 . . 119.8 ?
    C11 C12 H12 . . 119.8 ?
    C12 C11 C10 . . 120.9(2) ?
    C12 C11 H11 . . 119.5 ?
    C10 C11 H11 . . 119.5 ?
    O6 C18 O5 . . 114.1(2) ?
    O6 C18 H18A . . 108.7 ?
    O5 C18 H18A . . 108.7 ?
    O6 C18 H18B . . 108.7 ?
    O5 C18 H18B . . 108.7 ?
    H18A C18 H18B . . 107.6 ?
    C18 O6 C19 . . 115.0(2) ?
    O6 C19 H19A . . 109.5 ?
    O6 C19 H19B . . 109.5 ?
    H19A C19 H19B . . 109.5 ?
    O6 C19 H19C . . 109.5 ?
    H19A C19 H19C . . 109.5 ?
    H19B C19 H19C . . 109.5 ?
    O6' C19' H19D . . 109.5 ?
    O6' C19' H19E . . 109.5 ?
    H19D C19' H19E . . 109.5 ?
    O6' C19' H19F . . 109.5 ?
    H19D C19' H19F . . 109.5 ?
    H19E C19' H19F . . 109.5 ?
loop_
    _geom_torsion_atom_site_label_1
    _geom_torsion_atom_site_label_2
    _geom_torsion_atom_site_label_3
    _geom_torsion_atom_site_label_4
    _geom_torsion_site_symmetry_1
    _geom_torsion_site_symmetry_2
    _geom_torsion_site_symmetry_3
    _geom_torsion_site_symmetry_4
    _geom_torsion
    _geom_torsion_publ_flag
    C9 C8 C7 O2 . . . . 15.2(3) ?
    C9 C8 C7 C4 . . . . -165.70(18) ?
    C1 C2 C3 O1 . . . . -179.65(18) ?
    C1 C2 C3 C4 . . . . 0.9(3) ?
    O1 C3 C4 C5 . . . . 179.44(18) ?
    C2 C3 C4 C5 . . . . -1.1(3) ?
    O1 C3 C4 C7 . . . . -0.8(3) ?
    C2 C3 C4 C7 . . . . 178.66(17) ?
    O2 C7 C4 C3 . . . . 4.6(3) ?
    C8 C7 C4 C3 . . . . -174.55(17) ?
    O2 C7 C4 C5 . . . . -175.71(18) ?
    C8 C7 C4 C5 . . . . 5.2(3) ?
    C7 C8 C9 C10 . . . . -178.90(17) ?
    C11 C10 C9 C8 . . . . 171.4(2) ?
    C15 C10 C9 C8 . . . . -7.9(3) ?
    C18 O5 C5 C6 . . . . -9.0(3) ?
    C18 O5 C5 C4 . . . . 168.81(18) ?
    C1 C6 C5 O5 . . . . 175.31(16) ?
    C1 C6 C5 C4 . . . . -2.4(3) ?
    C3 C4 C5 O5 . . . . -175.96(16) ?
    C7 C4 C5 O5 . . . . 4.3(3) ?
    C3 C4 C5 C6 . . . . 1.9(3) ?
    C7 C4 C5 C6 . . . . -177.89(17) ?
    C11 C10 C15 C14 . . . . 0.1(3) ?
    C9 C10 C15 C14 . . . . 179.39(19) ?
    C12 C13 C14 C15 . . . . 0.6(4) ?
    C10 C15 C14 C13 . . . . -0.8(4) ?
    C16 O3 C1 C2 . . . . -9.5(3) ?
    C16 O3 C1 C6 . . . . 169.82(16) ?
    C3 C2 C1 O3 . . . . 177.95(17) ?
    C3 C2 C1 C6 . . . . -1.3(3) ?
    C5 C6 C1 O3 . . . . -177.26(16) ?
    C5 C6 C1 C2 . . . . 2.1(3) ?
    C17 O4 C16 O3 . . . . 74.6(2) ?
    C1 O3 C16 O4 . . . . 82.4(2) ?
    C14 C13 C12 C11 . . . . 0.2(4) ?
    C13 C12 C11 C10 . . . . -1.0(3) ?
    C15 C10 C11 C12 . . . . 0.8(3) ?
    C9 C10 C11 C12 . . . . -178.55(18) ?
    C5 O5 C18 O6 . . . . 79.7(3) ?
    O5 C18 O6 C19 . . . . 70.1(3) ?
loop_
    _geom_hbond_atom_site_label_D
    _geom_hbond_atom_site_label_H
    _geom_hbond_atom_site_label_A
    _geom_hbond_site_symmetry_A
    _geom_hbond_distance_DH
    _geom_hbond_distance_HA
    _geom_hbond_distance_DA
    _geom_hbond_angle_DHA
    O1 H1 O2 . 0.82 1.73 2.466(2) 147.8
_iucr_refine_instructions_details
;
TITL NC-1 in P2(1)/n
CELL  1.54184   8.7791   9.7807  20.2209   90.000   96.792   90.000
ZERR     4.00   0.0002   0.0002   0.0004    0.000    0.002    0.000
LATT   1
SYMM  1/2 - X, 1/2 + Y, 1/2 - Z
SFAC  C    H    O
UNIT  76   80   24
MERG   2
EADP O6 O6'
EADP C19 C19'
ISOR 0.005 O6 O6' C19 C19' C18 C18'
EADP C18 C18'
EXYZ C18' C18
delu 0.001 o6 c18
shel 132 0.845
FMAP   2
PLAN   25
L.S.   4
ACTA
BOND $h
htab o1 o2
CONF
SIZE 0.45 0.40 0.32
HTAB
WGHT    0.091500    0.268200
FVAR      10.48813   0.83114
O4    3   -0.217999    0.098283    0.660973    11.00000    0.08024    0.05316 =
         0.05731    0.00124   -0.00856   -0.00381
O1    3    0.053004    0.306385    0.874856    11.00000    0.09509    0.04223 =
         0.07835   -0.00110   -0.02835    0.00157
AFIX 147
H1    2    0.116683    0.319857    0.907252    11.00000   -1.50000
AFIX   0
O3    3   -0.197536   -0.055579    0.749975    11.00000    0.07007    0.05615 =
         0.05553    0.00209   -0.01741   -0.00682
O2    3    0.222402    0.253699    0.977834    11.00000    0.09573    0.05008 =
         0.06881   -0.00671   -0.02319   -0.00088
O5    3    0.128312   -0.157110    0.945604    11.00000    0.09163    0.04788 =
         0.06571    0.01063   -0.02444   -0.00427
C8    1    0.300155    0.038278    1.016801    11.00000    0.06272    0.05225 =
         0.05365   -0.00591   -0.00865    0.00565
AFIX  43
H8    2    0.311015   -0.053519    1.006319    11.00000   -1.20000
AFIX   0
C2    1   -0.069675    0.132138    0.811720    11.00000    0.06196    0.04887 =
         0.05396    0.00257   -0.01009    0.00244
AFIX  43
H2    2   -0.114968    0.197279    0.782169    11.00000   -1.20000
AFIX   0
C7    1    0.207608    0.127002    0.969343    11.00000    0.05984    0.05155 =
         0.05057   -0.00648   -0.00269    0.00180
C3    1    0.029067    0.171220    0.867115    11.00000    0.06056    0.04192 =
         0.05735   -0.00111   -0.00374    0.00248
C4    1    0.102772    0.075902    0.913244    11.00000    0.05164    0.04586 =
         0.04586   -0.00141   -0.00096    0.00252
C6    1   -0.029960   -0.102626    0.844341    11.00000    0.06195    0.04344 =
         0.05021    0.00074   -0.00288   -0.00307
AFIX  43
H6    2   -0.048946   -0.194821    0.835644    11.00000   -1.20000
AFIX   0
C10   1    0.465422    0.008775    1.124933    11.00000    0.05214    0.05385 =
         0.04489   -0.00089    0.00084   -0.00482
C9    1    0.368570    0.085106    1.074053    11.00000    0.06050    0.04996 =
         0.05114   -0.00237   -0.00179   -0.00275
AFIX  43
H9    2    0.353304    0.177063    1.082941    11.00000   -1.20000
AFIX   0
C5    1    0.066502   -0.064157    0.899663    11.00000    0.05403    0.04588 =
         0.04481    0.00316   -0.00234    0.00262
C15   1    0.484494   -0.131985    1.122926    11.00000    0.07471    0.05735 =
         0.06002   -0.00744   -0.01491   -0.00063
AFIX  43
H15   2    0.433137   -0.181882    1.088000    11.00000   -1.20000
AFIX   0
C13   1    0.656813   -0.127589    1.223506    11.00000    0.06641    0.08320 =
         0.05685    0.00958   -0.00991    0.00445
AFIX  43
H13   2    0.720830   -0.173246    1.256219    11.00000   -1.20000
AFIX   0
C14   1    0.578412   -0.198702    1.171942    11.00000    0.08546    0.06001 =
         0.07263    0.00032   -0.01264    0.01040
AFIX  43
H14   2    0.588740   -0.293204    1.170015    11.00000   -1.20000
AFIX   0
C1    1   -0.099258   -0.004016    0.801327    11.00000    0.05167    0.05339 =
         0.04646    0.00026   -0.00411   -0.00244
C16   1   -0.292757    0.037850    0.709810    11.00000    0.05776    0.06500 =
         0.05745    0.00182   -0.01158    0.00116
AFIX  23
H16A  2   -0.382350   -0.010403    0.688945    11.00000   -1.20000
H16B  2   -0.327765    0.108555    0.738075    11.00000   -1.20000
AFIX   0
C17   1   -0.198891    0.008598    0.607435    11.00000    0.10385    0.07006 =
         0.06868   -0.00328    0.00779    0.01042
AFIX 137
H17A  2   -0.162611    0.059309    0.571779    11.00000   -1.50000
H17B  2   -0.295459   -0.033229    0.591920    11.00000   -1.50000
H17C  2   -0.125674   -0.060978    0.622377    11.00000   -1.50000
AFIX   0
C12   1    0.640046    0.011495    1.226448    11.00000    0.07823    0.07974 =
         0.05290   -0.00214   -0.01555   -0.01311
AFIX  43
H12   2    0.693242    0.060510    1.261230    11.00000   -1.20000
AFIX   0
C11   1    0.544230    0.079431    1.177856    11.00000    0.08043    0.05660 =
         0.05098   -0.00172   -0.00747   -0.01103
AFIX  43
H11   2    0.532553    0.173670    1.180735    11.00000   -1.20000
AFIX   0
PART    2
C18   1    0.076145   -0.293534    0.941628    21.00000    0.08866    0.05448 =
         0.07599    0.01194   -0.00600   -0.00646
AFIX  23
H18A  2    0.100226   -0.336217    0.984902    21.00000   -1.20000
H18B  2   -0.034576   -0.293366    0.931184    21.00000   -1.20000
AFIX   0
O6    3    0.135664   -0.367552    0.896962    21.00000    0.09519    0.06138 =
         0.07425    0.00036   -0.01512    0.00055
C19   1    0.293179   -0.398956    0.912643    21.00000    0.10163    0.09092 =
         0.09008    0.00090    0.00513    0.00876
AFIX  33
H19A  2    0.326986   -0.453075    0.877551    21.00000   -1.50000
H19B  2    0.307933   -0.449345    0.953643    21.00000   -1.50000
H19C  2    0.351450   -0.315748    0.917370    21.00000   -1.50000
AFIX   0
PART    1
C18'  1    0.076145   -0.293534    0.941628   -21.00000    0.08866    0.05448 =
         0.07599    0.01194   -0.00600   -0.00646
AFIX  23
H18C  2   -0.008493   -0.303730    0.968029   -21.00000   -1.20000
H18D  2    0.038613   -0.315003    0.895752   -21.00000   -1.20000
AFIX   0
O6'   3    0.192904   -0.385231    0.964545   -21.00000    0.09519    0.06138 =
         0.07425    0.00036   -0.01512    0.00055
C19'  1    0.341602   -0.387534    0.948895   -21.00000    0.10163    0.09092 =
         0.09008    0.00090    0.00513    0.00876
AFIX  33
H19D  2    0.397206   -0.459899    0.973061   -21.00000   -1.50000
H19E  2    0.390248   -0.301644    0.960783   -21.00000   -1.50000
H19F  2    0.340845   -0.402663    0.901949   -21.00000   -1.50000
HKLF 4
REM  NC-1 in P2(1)/n
REM R1 =  0.0552 for   2492 Fo > 4sig(Fo)  and  0.0618 for all   2964 data
REM    235 parameters refined using     37 restraints
END
WGHT      0.1017      0.2023
REM Highest difference peak  0.208,  deepest hole -0.213,  1-sigma level  0.041
Q1    1   0.2072 -0.3414  0.9820  11.00000  0.05    0.21
Q2    1  -0.0615 -0.0197  0.6222  11.00000  0.05    0.16
Q3    1  -0.0926  0.0528  0.6589  11.00000  0.05    0.15
Q4    1   0.1789 -0.3573  0.8885  11.00000  0.05    0.15
Q5    1   0.1034 -0.3833  0.8932  11.00000  0.05    0.15
Q6    1  -0.2147 -0.0925  0.6152  11.00000  0.05    0.14
Q7    1   0.3474 -0.1760  1.0987  11.00000  0.05    0.14
Q8    1   0.2240 -0.0816  1.0134  11.00000  0.05    0.14
Q9    1  -0.1199 -0.1946  0.8434  11.00000  0.05    0.14
Q10   1   0.1407  0.0078  0.8993  11.00000  0.05    0.14
Q11   1   0.5246 -0.0546  1.1189  11.00000  0.05    0.14
Q12   1   0.6462  0.0805  1.2871  11.00000  0.05    0.12
Q13   1   0.1712 -0.4208  0.9495  11.00000  0.05    0.12
Q14   1  -0.1379  0.0551  0.7382  11.00000  0.05    0.12
Q15   1  -0.3285 -0.0838  0.6882  11.00000  0.05    0.12
Q16   1   0.5616  0.0405  1.2077  11.00000  0.05    0.12
Q17   1  -0.1001 -0.0432  0.8208  11.00000  0.05    0.12
Q18   1   0.2226 -0.2119  0.9997  11.00000  0.05    0.11
Q19   1   0.0110 -0.2396  0.9492  11.00000  0.05    0.11
Q20   1   0.0675 -0.0847  0.8702  11.00000  0.05    0.11
Q21   1  -0.4929  0.0641  0.7523  11.00000  0.05    0.11
Q22   1   0.1218  0.2044  0.9874  11.00000  0.05    0.11
Q23   1   0.0430 -0.3283  0.8509  11.00000  0.05    0.10
Q24   1   0.6271  0.1970  1.1708  11.00000  0.05    0.10
Q25   1   0.0265  0.0061  0.9127  11.00000  0.05    0.10
;
data_global
_journal_date_recd_electronic     2013-03-05
_journal_date_accepted     2013-04-07
_journal_name_full     'Acta Crystallographica, Section E'
_journal_year     2013
_journal_volume     69
_journal_issue      5
_journal_page_first     o715
_journal_page_last     o715
_journal_paper_category     QO
_journal_paper_doi     10.1107/S1600536813009380
_journal_coeditor_code     IM2424
_publ_contact_author_name     'H. A. Aisa'
_publ_contact_author_address
;
Southen Road 40-1, Urumqi, Xinjiang 830011, People's Republic of China
;
_publ_contact_author_email     'haji@ms.xjb.ac.cn'
_publ_contact_author_fax     ?
_publ_contact_author_phone     ?
_publ_section_title
;
(<i>E</i>)-1-[2-Hydroxy-4,6-bis(methoxymethoxy)phenyl]-3-phenylprop-2-en-1-one
;
loop_
    _publ_author_name
    _publ_author_address
    'Niu, Chao'
;
Key Laboratory of Plant Resources and Chemistry in Arid Regions,
Xinjiang Technical Institute of Physics and Chemistry
University of Chinese Academy of Sciences
People's Republic of China
;
    'Liu, Y. Q.'
;
State Key Laboratory Basis of Xinjiang Indigenous Medicinal Plants Resource
 Utilization
Xinjiang Technical Institute of Physics and Chemistry,
Chinese Academy of Sciences
People's Republic of China
;
    'He, Y. W.'
;
Key Laboratory of Plant Resources and Chemistry in Arid Regions,
Xinjiang Technical Institute of Physics and Chemistry,
University of Chinese Academy of Sciences
People's Republic of China
;
    'Aisa, H. A.'
;
Key Laboratory of Plant Resources and Chemistry in Arid Regions,
Xinjiang Technical Institute of Physics and Chemistry
University of Chinese Academy of Sciences
People's Republic of China
;
