# Supplementary material for: (E)-1-[2-Hy­droxy-4,6-bis­(meth­oxy­meth­oxy)phen­yl]-3-phenyl­prop-2-en-1-one
Source: Acta Crystallogr Sect E Struct Rep Online. 2013 Apr 13;69(Pt 5):o715. doi: 10.1107/S1600536813009380 (PMC3648248; doi:10.1107/S1600536813009380)
Supplement: Supplementary file 2 [file e-69-0o715-Isup2.hkl]

# 
# h,k,l, Fc-squared, Fo-squared, sigma(Fo-squared) and status flag 
# 
data_I
_shelx_title ' NC-1 in P2(1)/n' 
_shelx_refln_list_code          4 
_shelx_F_calc_maximum       91.94 
_exptl_crystal_F_000       728.00 
_reflns_d_resolution_high  0.8451 
 
loop_ 
 _symmetry_equiv_pos_as_xyz 
 'x, y, z' 
 '-x+1/2, y+1/2, -z+1/2' 
 '-x, -y, -z' 
 'x-1/2, -y-1/2, z-1/2' 
 
_cell_length_a     8.7791 
_cell_length_b     9.7807 
_cell_length_c    20.2209 
_cell_angle_alpha  90.000 
_cell_angle_beta   96.792 
_cell_angle_gamma  90.000 
 
_shelx_F_squared_multiplier     1.000 
 
loop_ 
 _refln_index_h 
 _refln_index_k 
 _refln_index_l 
 _refln_F_squared_calc 
 _refln_F_squared_meas 
 _refln_F_squared_sigma 
 _refln_observed_status 
   2   0   0       41.95       49.36      3.18 o 
   4   0   0       13.38       18.09      2.81 o 
   6   0   0       23.68       14.08      3.42 o 
   8   0   0       89.28       90.32      7.03 o 
  10   0   0       11.46       12.03      1.97 o 
   1   1   0       24.64       13.99      1.29 o 
   2   1   0     1409.32     1103.34     26.10 o 
   3   1   0      179.80      168.22      8.07 o 
   4   1   0        1.38        1.74      1.29 o 
   5   1   0        4.99        5.71      1.82 o 
   6   1   0      904.99      634.26     17.78 o 
   7   1   0      324.80      347.63     10.19 o 
   8   1   0        5.75        8.90      1.49 o 
   9   1   0       19.29       17.01      1.97 o 
  10   1   0       21.77       21.89      1.85 o 
   1   2   0     2651.64     2369.19     48.93 o 
   2   2   0     2592.09     1862.10     41.46 o 
   3   2   0       64.02       48.71      2.29 o 
   4   2   0       33.83       29.72      2.05 o 
   5   2   0      602.67      520.69     57.35 o 
   6   2   0       71.84       46.13      4.20 o 
   7   2   0        5.31        6.01      0.92 o 
   8   2   0       12.25       12.07      1.71 o 
   9   2   0        0.95       -0.13      0.31 o 
  10   2   0       17.99       14.13      1.45 o 
   1   3   0      252.04      205.49      3.42 o 
   2   3   0       43.08       50.53      3.97 o 
   3   3   0        3.68        2.84      0.91 o 
   4   3   0       64.99       41.81      3.08 o 
   5   3   0      260.88      198.28      8.11 o 
   6   3   0       38.74       34.54      3.57 o 
   7   3   0        2.57        4.17      0.76 o 
   8   3   0        2.11        1.85      0.56 o 
   9   3   0        0.86        0.78      0.43 o 
   0   4   0     1449.28     1531.61     32.61 o 
   1   4   0      324.02      336.20     13.61 o 
   2   4   0      242.84      219.34      9.19 o 
   3   4   0        4.77        5.66      0.87 o 
   4   4   0       50.25       34.01      4.53 o 
   5   4   0      185.83      180.53     12.10 o 
   6   4   0       87.63      107.07      5.00 o 
   7   4   0        2.88        1.34      0.46 o 
   8   4   0       11.22        8.55      1.10 o 
   9   4   0        0.36        0.46      0.57 o 
   1   5   0     1086.23     1098.27     26.78 o 
   2   5   0     1066.43     1057.98     25.99 o 
   3   5   0       33.46       31.26      2.29 o 
   4   5   0      260.06      226.43     12.62 o 
   5   5   0       44.27       51.88      4.81 o 
   6   5   0       73.55       77.76      4.31 o 
   7   5   0      239.30      287.43      9.00 o 
   8   5   0       22.02       27.73      2.37 o 
   9   5   0        0.58        0.45      0.48 o 
   0   6   0        3.18        5.71      1.39 o 
   1   6   0       12.84       28.42     14.63 o 
   2   6   0      562.44      547.55     17.07 o 
   3   6   0        7.05        8.50      1.68 o 
   4   6   0      114.34      136.00      8.12 o 
   5   6   0       46.88       60.35      5.49 o 
   6   6   0       13.42       15.44      2.84 o 
   7   6   0        7.21        6.88      1.75 o 
   8   6   0        3.36        1.65      0.83 o 
   1   7   0       48.58       55.49      3.78 o 
   2   7   0        1.39        1.44      0.43 o 
   3   7   0        4.26        4.25      0.90 o 
   4   7   0        0.03        1.17      0.75 o 
   5   7   0       45.50       52.76      5.26 o 
   6   7   0        2.23        2.93      1.12 o 
   7   7   0       26.15       27.98      3.39 o 
   8   7   0        0.32        0.26      0.27 o 
   0   8   0       17.74        8.74      2.06 o 
   1   8   0        6.00        8.00      1.39 o 
   2   8   0      151.57      159.57      6.49 o 
   3   8   0      145.00      135.71      6.88 o 
   4   8   0       14.90       14.01      1.44 o 
   5   8   0       37.09       38.31      4.36 o 
   6   8   0       22.83       25.38      3.33 o 
   7   8   0       12.81        8.36      1.65 o 
   1   9   0       82.13       73.59      4.42 o 
   2   9   0       23.23       23.74      1.95 o 
   3   9   0        4.17        5.01      1.63 o 
   4   9   0       58.82       48.90      3.33 o 
   5   9   0        6.31        5.61      1.50 o 
   6   9   0        0.11        0.43      0.45 o 
   0  10   0       30.96       31.89      3.94 o 
   1  10   0        3.50        5.57      1.68 o 
   2  10   0       87.57       82.40      6.28 o 
   3  10   0        0.18        0.20      0.25 o 
   4  10   0        0.04        0.85      0.85 o 
   5  10   0        1.95        2.45      0.65 o 
   1  11   0        0.08        0.57      0.44 o 
   2  11   0        1.40        1.17      0.31 o 
   3  11   0        2.89        3.33      0.62 o 
  -9   0   1       11.40        7.98      1.98 o 
  -7   0   1       26.70       34.50      4.04 o 
  -5   0   1      218.36      120.87      8.74 o 
  -3   0   1     2466.50     2548.76    138.70 o 
   1   0   1     2473.42     2108.62     42.70 o 
   3   0   1     4114.13     3299.90     70.46 o 
   5   0   1     1374.77     1382.02     38.71 o 
   7   0   1      110.60      117.84      7.79 o 
   9   0   1       34.25       28.54      3.63 o 
 -10   1   1        1.16        1.55      0.54 o 
  -9   1   1        0.80        0.35      0.31 o 
  -8   1   1        0.26        0.06      0.42 o 
  -7   1   1        7.26        7.44      1.00 o 
  -6   1   1        0.81       -0.19      0.51 o 
  -5   1   1      401.22      294.38     10.48 o 
  -4   1   1      246.05      210.67      6.20 o 
  -3   1   1      263.42      215.54     11.53 o 
  -1   1   1      503.76      356.81      6.65 o 
   1   1   1     1088.17      896.69     34.08 o 
   2   1   1       23.86       18.07      1.38 o 
   3   1   1     2190.35     1914.74     65.59 o 
   4   1   1        7.39        7.15      0.96 o 
   5   1   1      243.88      272.08     13.93 o 
   6   1   1       19.14       11.05      1.95 o 
   7   1   1       71.44       74.73      3.42 o 
   8   1   1        1.74        3.90      0.99 o 
   9   1   1        0.18       -0.11      0.41 o 
  10   1   1        6.28        4.68      0.83 o 
 -10   2   1       19.84       19.55      1.71 o 
  -9   2   1        9.10        7.74      1.74 o 
  -8   2   1        0.08       -0.05      0.31 o 
  -7   2   1       64.93       62.96      3.17 o 
  -6   2   1       77.68       66.51      4.99 o 
  -5   2   1       47.44       36.81      3.35 o 
  -4   2   1        2.15        3.59      0.55 o 
  -3   2   1      429.75      348.56     41.04 o 
  -2   2   1     1637.72      946.46     16.98 o 
  -1   2   1      310.75      261.51      5.60 o 
   0   2   1     2738.48     2705.17     54.49 o 
   2   2   1      313.95      255.00      9.54 o 
   3   2   1      396.97      349.23     13.21 o 
   4   2   1        0.07        0.77      0.63 o 
   5   2   1     1359.49     1262.28     37.84 o 
   6   2   1      132.61       87.42      5.87 o 
   7   2   1        0.82        0.47      0.21 o 
   8   2   1        2.68        1.98      1.08 o 
   9   2   1        8.22        7.71      1.29 o 
  10   2   1        1.62        0.56      0.53 o 
 -10   3   1        1.02        1.57      0.47 o 
  -9   3   1        0.64        0.53      0.38 o 
  -8   3   1       15.22       12.16      1.40 o 
  -7   3   1       40.96       40.45      2.54 o 
  -6   3   1      229.19      188.53      8.65 o 
  -5   3   1      526.56      468.21     13.38 o 
  -4   3   1      460.81      414.23     16.68 o 
  -3   3   1        0.19        0.40      0.39 o 
  -2   3   1       14.04       15.17      1.03 o 
  -1   3   1       26.98       25.99      2.10 o 
   0   3   1        0.04        1.46      0.26 o 
   1   3   1        5.46        8.03      1.05 o 
   2   3   1      308.25      255.69     21.26 o 
   3   3   1       18.35       15.94      3.06 o 
   4   3   1      235.33      191.52     10.92 o 
   5   3   1        8.99        7.68      1.24 o 
   6   3   1        5.45        4.14      0.89 o 
   7   3   1        0.96        0.05      0.33 o 
   8   3   1        5.67        7.56      1.35 o 
   9   3   1        6.47        3.53      1.61 o 
  -9   4   1        0.06       -0.42      0.42 o 
  -8   4   1        4.07        3.57      0.70 o 
  -7   4   1        0.07        0.09      0.35 o 
  -6   4   1       38.14       40.48      2.98 o 
  -4   4   1       16.63       16.96      3.14 o 
  -3   4   1       77.43       82.08      4.10 o 
  -2   4   1      277.96      294.96     50.78 o 
  -1   4   1        0.26        0.25      0.25 o 
   0   4   1     1051.98     1133.11     44.65 o 
   1   4   1     1278.00     1293.50     29.78 o 
   2   4   1      764.60      736.51     31.20 o 
   3   4   1       55.47       40.23      3.17 o 
   4   4   1       11.86       14.85      3.01 o 
   5   4   1      123.58      112.50      9.50 o 
   6   4   1       12.27       13.37      1.68 o 
   7   4   1        1.16        0.88      0.53 o 
   8   4   1       12.91       13.16      1.33 o 
   9   4   1        4.36        4.40      1.31 o 
  -9   5   1        1.32        0.60      0.42 o 
  -8   5   1       22.36       22.85      2.11 o 
  -7   5   1       44.01       48.72      2.84 o 
  -6   5   1       61.18       66.57      5.83 o 
  -5   5   1      265.66      315.14     13.18 o 
  -4   5   1       99.47       99.55      7.89 o 
  -2   5   1       34.22       25.72      2.56 o 
  -1   5   1     1340.68     1407.56     32.81 o 
   0   5   1      365.26      372.54     12.13 o 
   1   5   1      967.32      984.32     24.70 o 
   2   5   1      817.88      792.60     31.78 o 
   3   5   1        7.82        7.51      1.16 o 
   4   5   1       40.18       33.06      4.65 o 
   5   5   1        0.80        1.20      0.55 o 
   6   5   1      221.05      266.28      8.60 o 
   7   5   1      243.78      278.81      8.84 o 
   8   5   1       50.06       57.09      3.39 o 
   9   5   1        0.20        0.54      0.30 o 
  -8   6   1        5.53        5.41      1.45 o 
  -7   6   1        6.09        4.54      1.42 o 
  -6   6   1      135.55      157.94      6.69 o 
  -5   6   1        1.77        4.82      1.45 o 
  -4   6   1       32.92       37.73      4.77 o 
  -3   6   1        0.23        0.67      0.28 o 
  -2   6   1       41.74       52.08      3.03 o 
  -1   6   1        6.03        9.11      1.23 o 
   0   6   1     1152.62     1253.19     22.29 o 
   1   6   1      254.98      232.81      9.93 o 
   2   6   1      168.77      142.81      7.45 o 
   3   6   1      143.36      149.18      7.62 o 
   4   6   1       18.50       16.79      2.71 o 
   5   6   1      112.19      128.34      8.16 o 
   6   6   1       85.88      105.10      5.30 o 
   7   6   1       52.68       56.59      3.52 o 
   8   6   1        2.57        1.85      0.46 o 
  -8   7   1        9.31        8.70      1.59 o 
  -7   7   1      155.82      173.33      9.13 o 
  -6   7   1       96.78       94.74      5.04 o 
  -5   7   1        1.50        2.77      1.00 o 
  -4   7   1       41.69       42.25      3.70 o 
  -3   7   1      377.15      393.94     15.38 o 
  -2   7   1       79.82       78.92      4.16 o 
  -1   7   1        3.14        2.98      0.98 o 
   0   7   1       81.66       76.28      4.10 o 
   1   7   1      159.14      144.84      5.88 o 
   2   7   1        3.15        2.86      0.78 o 
   3   7   1       70.40       76.87      4.13 o 
   4   7   1      104.00      105.18      4.12 o 
   5   7   1       11.41       14.33      2.67 o 
   6   7   1      155.16      171.53      9.47 o 
   7   7   1        6.42        5.37      1.42 o 
   8   7   1        7.21        7.18      1.34 o 
  -7   8   1        0.08        0.00      0.58 o 
  -6   8   1        3.03        4.58      1.38 o 
  -5   8   1      286.80      352.51     14.81 o 
  -4   8   1       14.51       17.06      1.62 o 
  -3   8   1       48.24       48.67      3.42 o 
  -2   8   1       13.42       13.14      1.74 o 
  -1   8   1       65.52       63.37      3.99 o 
   0   8   1        0.77        1.02      0.39 o 
   1   8   1       58.73       44.24      3.33 o 
   2   8   1      254.54      266.12     10.28 o 
   3   8   1      948.30      920.20     19.32 o 
   4   8   1       24.05       25.93      2.03 o 
   5   8   1      167.78      181.04      9.89 o 
   6   8   1       29.58       27.67      3.40 o 
   7   8   1        0.86        0.00      0.62 o 
  -6   9   1        2.31        1.09      0.49 o 
  -5   9   1        0.81        0.40      0.73 o 
  -4   9   1       47.82       42.44      3.06 o 
  -3   9   1       93.69       88.00      6.57 o 
  -2   9   1      158.98      155.96      6.45 o 
  -1   9   1        9.12        7.18      1.34 o 
   0   9   1      127.81      128.37      5.96 o 
   1   9   1       35.84       38.78      2.58 o 
   2   9   1       30.49       28.04      2.16 o 
   3   9   1      228.70      262.50     12.24 o 
   4   9   1        1.63        2.33      0.74 o 
   5   9   1       38.95       38.70      3.96 o 
   6   9   1        2.99        2.25      0.97 o 
  -5  10   1        0.58        2.57      1.08 o 
  -4  10   1        4.43        5.61      0.95 o 
  -3  10   1       35.53       30.06      2.77 o 
  -2  10   1        8.22        9.57      1.42 o 
  -1  10   1        1.94        1.96      0.67 o 
   0  10   1       65.06       65.80      5.69 o 
   1  10   1        5.39        3.24      1.24 o 
   2  10   1       11.93       16.48      2.72 o 
   3  10   1       25.68       31.85      2.58 o 
   4  10   1        0.75        0.48      0.51 o 
   5  10   1        0.41        1.05      0.42 o 
  -3  11   1        0.88        2.28      0.58 o 
  -2  11   1       19.93       16.15      1.28 o 
  -1  11   1        0.27        0.29      0.30 o 
   0  11   1        0.01        0.02      0.55 o 
   1  11   1        7.67        8.92      1.24 o 
   2  11   1       10.43       11.45      1.08 o 
   3  11   1       17.18       15.37      1.75 o 
 -10   0   2        9.30        8.68      1.73 o 
  -8   0   2        3.95        4.75      1.73 o 
  -6   0   2      100.14       98.70      8.78 o 
  -4   0   2       24.21       20.20      3.51 o 
   0   0   2       27.46       26.13      1.51 o 
   2   0   2     1969.59     1637.16     36.13 o 
   4   0   2        1.64        2.29      1.02 o 
   8   0   2       34.49       24.86      3.52 o 
  10   0   2       34.32       35.18      3.23 o 
 -10   1   2        0.16        0.12      0.24 o 
  -9   1   2       16.36       13.17      1.75 o 
  -8   1   2       43.06       40.76      3.29 o 
  -7   1   2       88.52       94.71      4.71 o 
  -6   1   2        8.98        8.76      1.80 o 
  -5   1   2       21.91       20.08      1.72 o 
  -4   1   2       23.99       27.09      2.48 o 
  -3   1   2      321.61      293.48     33.21 o 
  -2   1   2     1727.50     1326.29     22.34 o 
  -1   1   2      506.29      486.53      8.44 o 
   0   1   2       21.65       23.97      1.02 o 
   1   1   2     1232.61     1151.62     64.14 o 
   2   1   2     2343.57     1991.06     81.92 o 
   3   1   2     1114.16      921.00     30.26 o 
   4   1   2      792.74      735.50     29.52 o 
   5   1   2       20.39       18.42      3.44 o 
   6   1   2      154.41      150.36     11.32 o 
   7   1   2        6.25        5.81      1.10 o 
   8   1   2        3.21        2.27      0.59 o 
   9   1   2       46.87       45.31      3.19 o 
  10   1   2        2.54        1.79      0.53 o 
 -10   2   2        0.20        0.19      0.23 o 
  -9   2   2        4.92        4.90      1.08 o 
  -8   2   2        0.00        0.64      0.61 o 
  -7   2   2        2.55        1.17      0.35 o 
  -6   2   2        1.86        0.57      0.58 o 
  -5   2   2       42.97       38.55      2.39 o 
  -4   2   2       12.35        9.09      1.05 o 
  -3   2   2      268.42      228.52     14.21 o 
  -2   2   2      788.14      655.32      9.95 o 
  -1   2   2      571.47      545.19      8.98 o 
   1   2   2     1887.87     1826.57     39.74 o 
   2   2   2      462.82      495.92     15.21 o 
   3   2   2       19.82       23.78      3.11 o 
   4   2   2       47.59       26.91      3.83 o 
   5   2   2      713.82      642.53     24.18 o 
   6   2   2        5.61        7.00      2.49 o 
   7   2   2       33.94       28.07      2.07 o 
   8   2   2        3.45        4.77      1.13 o 
   9   2   2       17.11       15.71      1.80 o 
  10   2   2        3.82        3.50      0.61 o 
 -10   3   2        1.46        1.71      0.47 o 
  -9   3   2        0.33        0.69      0.47 o 
  -8   3   2        8.99        9.15      1.18 o 
  -7   3   2        0.03       -0.17      0.39 o 
  -6   3   2       62.65       53.62      4.43 o 
  -5   3   2       36.16       27.96      2.04 o 
  -4   3   2        5.90        6.97      0.79 o 
  -3   3   2      145.52      142.73      3.44 o 
  -2   3   2      194.17      219.99      5.44 o 
  -1   3   2      498.02      560.29     17.00 o 
   0   3   2     8380.24     8294.81    161.80 o 
   1   3   2      524.56      525.87     10.00 o 
   2   3   2     1250.54     1163.39     70.78 o 
   3   3   2      824.32      875.02     62.10 o 
   4   3   2      543.72      458.78     18.51 o 
   5   3   2        7.72       12.31      3.12 o 
   6   3   2      107.31      129.32      5.54 o 
   7   3   2        4.78        3.43      0.87 o 
   8   3   2        8.44        9.67      1.50 o 
   9   3   2       25.80       24.24      2.08 o 
  -9   4   2        9.09        8.24      1.15 o 
  -8   4   2       64.54       69.08      3.58 o 
  -7   4   2        0.00        0.42      0.45 o 
  -6   4   2      219.27      246.04      7.94 o 
  -4   4   2      168.73      142.14      6.63 o 
  -3   4   2       10.37       12.09      1.64 o 
  -2   4   2      323.07      301.06      7.06 o 
  -1   4   2     1470.44     1589.39     59.89 o 
   0   4   2       19.60       21.84      4.81 o 
   1   4   2       25.27       20.03      1.57 o 
   2   4   2      388.66      344.35     16.69 o 
   3   4   2       45.43       66.14      6.50 o 
   4   4   2     1007.83      885.71     29.21 o 
   5   4   2       88.66       79.00      8.03 o 
   6   4   2      163.27      174.84      7.82 o 
   7   4   2       29.28       31.21      2.71 o 
   8   4   2        0.28        1.41      1.03 o 
   9   4   2        0.05       -0.61      0.65 o 
  -9   5   2       10.79        9.01      1.65 o 
  -8   5   2       58.74       51.35      3.26 o 
  -7   5   2        2.91        2.55      0.77 o 
  -6   5   2      138.94      155.39      9.27 o 
  -5   5   2      216.84      253.16     11.59 o 
  -3   5   2       20.42       22.55      1.74 o 
  -2   5   2     1265.75     1355.07     23.32 o 
  -1   5   2        0.16        0.25      0.42 o 
   0   5   2      602.39      627.00     17.55 o 
   1   5   2       39.14       59.65      3.09 o 
   2   5   2       37.73       49.25      2.97 o 
   3   5   2      135.45      111.27     10.00 o 
   4   5   2      689.10      591.86     23.07 o 
   5   5   2      119.17      135.83      5.60 o 
   6   5   2      157.10      178.32      6.82 o 
   7   5   2       30.26       35.81      2.84 o 
   8   5   2       14.26       15.11      2.48 o 
   9   5   2        3.10        4.47      1.06 o 
  -8   6   2      120.02      124.80      7.26 o 
  -7   6   2        8.93       11.19      2.36 o 
  -6   6   2       39.89       47.17      3.56 o 
  -5   6   2       19.54       20.31      3.15 o 
  -4   6   2        2.59        3.95      1.24 o 
  -3   6   2       74.25       71.63      5.19 o 
  -2   6   2        7.19        9.17      1.23 o 
  -1   6   2       86.25       78.44      3.76 o 
   0   6   2       89.20       93.74      5.95 o 
   1   6   2        3.90        4.00      1.12 o 
   2   6   2        5.28        5.44      1.42 o 
   3   6   2        5.19        4.53      1.32 o 
   4   6   2      127.43      130.73      8.18 o 
   5   6   2      228.19      273.66     16.25 o 
   6   6   2      254.26      317.94     13.34 o 
   7   6   2       14.60       15.92      1.81 o 
   8   6   2       50.88       54.55      4.21 o 
  -8   7   2       34.22       35.98      3.33 o 
  -7   7   2        5.28        5.94      1.55 o 
  -6   7   2       46.85       48.88      3.56 o 
  -5   7   2      238.81      285.77     13.32 o 
  -4   7   2      424.79      505.01     18.55 o 
  -3   7   2       13.24       14.86      2.45 o 
  -2   7   2       93.04       95.56      4.58 o 
  -1   7   2        8.46        9.81      1.45 o 
   0   7   2      164.51      140.32      5.77 o 
   1   7   2        0.26        0.89      0.62 o 
   2   7   2      623.05      676.75     53.32 o 
   3   7   2      755.99      787.25     52.17 o 
   4   7   2       82.88       95.79      4.89 o 
   5   7   2        0.96       -0.04      0.38 o 
   7   7   2       10.10        9.10      1.76 o 
  -7   8   2        2.10        4.46      1.21 o 
  -6   8   2        0.20        0.11      0.70 o 
  -5   8   2      116.83      131.15      8.45 o 
  -4   8   2      449.74      522.44     19.32 o 
  -3   8   2        0.07       -0.08      0.45 o 
  -2   8   2       26.36       21.85      2.24 o 
  -1   8   2        0.39        0.80      0.42 o 
   0   8   2       12.16       12.58      1.77 o 
   1   8   2       56.92       73.46      4.11 o 
   2   8   2      425.30      401.93     11.40 o 
   3   8   2      108.01      109.34      6.22 o 
   4   8   2        0.28        0.16      0.34 o 
   5   8   2       43.62       42.51      4.50 o 
   6   8   2        9.53       11.64      2.10 o 
   7   8   2       39.51       44.74      3.54 o 
  -6   9   2        8.73        7.25      1.53 o 
  -5   9   2      133.52      126.35      7.65 o 
  -4   9   2       63.07       67.88      5.81 o 
  -3   9   2       92.42       97.34      4.98 o 
  -2   9   2        1.67        0.97      0.36 o 
  -1   9   2        1.05        0.49      0.80 o 
   0   9   2        0.00       -0.06      0.41 o 
   1   9   2       83.74       81.40      3.82 o 
   2   9   2        2.66        1.01      0.67 o 
   3   9   2      321.09      327.15     14.03 o 
   4   9   2       10.86       10.52      1.53 o 
   5   9   2        2.81        4.58      1.32 o 
   6   9   2        1.16        1.57      0.45 o 
  -5  10   2        0.04       -0.28      0.49 o 
  -4  10   2        4.15        1.92      0.88 o 
  -3  10   2       22.22       25.21      2.26 o 
  -2  10   2        2.44        1.61      1.08 o 
  -1  10   2       11.16       11.91      1.63 o 
   0  10   2       44.78       37.10      4.19 o 
   1  10   2       36.30       30.92      3.87 o 
   2  10   2        0.49       -0.33      0.45 o 
   3  10   2        1.15        0.93      0.43 o 
   4  10   2        0.96        1.11      0.86 o 
   5  10   2        5.06        5.40      1.25 o 
  -3  11   2        2.71        2.49      0.53 o 
  -2  11   2       12.63        8.38      0.89 o 
  -1  11   2        1.16        1.46      0.56 o 
   0  11   2        1.33        3.74      0.87 o 
   1  11   2        3.75        2.27      0.71 o 
   2  11   2        0.45        1.03      0.34 o 
  -9   0   3      141.87      146.61      8.89 o 
  -7   0   3       32.37       32.33      3.94 o 
  -5   0   3        0.12        3.88      0.89 o 
  -3   0   3     2821.13     2731.37    304.88 o 
   3   0   3        7.06        4.65      0.66 o 
   5   0   3      982.17      905.46     28.99 o 
   7   0   3       48.37       54.10      3.57 o 
   9   0   3       73.72       66.90      5.47 o 
 -10   1   3        5.90        4.78      0.89 o 
  -9   1   3        0.24        0.85      0.65 o 
  -8   1   3        2.65        4.15      1.05 o 
  -7   1   3       40.97       43.97      2.64 o 
  -6   1   3        3.48        4.72      0.93 o 
  -5   1   3      234.66      213.88      8.18 o 
  -4   1   3        1.56        3.04      0.61 o 
  -3   1   3     3410.65     2983.32    176.46 o 
   0   1   3      555.41      563.88      9.61 o 
   1   1   3        0.06        1.19      0.28 o 
   2   1   3      605.74      499.38     24.63 o 
   3   1   3      184.24      168.05      5.72 o 
   4   1   3       61.12       49.34      3.39 o 
   5   1   3      529.94      473.73     19.75 o 
   6   1   3        7.52        6.78      2.22 o 
   7   1   3        4.90        4.18      0.65 o 
   8   1   3        0.51        0.28      0.28 o 
   9   1   3        9.85        8.82      1.33 o 
  10   1   3       27.29       25.93      2.17 o 
 -10   2   3        0.26        0.11      0.31 o 
  -9   2   3        6.96        4.93      1.07 o 
  -8   2   3       36.61       30.75      2.27 o 
  -7   2   3      158.40      157.63      5.66 o 
  -6   2   3        0.47       -0.22      0.44 o 
  -5   2   3       17.08       19.91      1.73 o 
  -4   2   3      405.64      336.61      7.31 o 
  -3   2   3     2005.52     1878.92     35.72 o 
  -2   2   3      288.68      324.84      7.42 o 
  -1   2   3      190.96      245.76     11.92 o 
   0   2   3      481.07      547.04      9.33 o 
   1   2   3      782.53      671.08     77.68 o 
   2   2   3      113.03       84.51      3.42 o 
   3   2   3      199.87      216.79     15.40 o 
   4   2   3      214.50      181.72     10.63 o 
   5   2   3        5.70        6.60      2.08 o 
   6   2   3       33.72       40.79      4.26 o 
   7   2   3       14.88       14.34      1.49 o 
   8   2   3       45.26       46.86      2.76 o 
   9   2   3      147.90      148.74      9.17 o 
 -10   3   3        1.73        1.63      0.48 o 
  -9   3   3        2.73        2.59      0.75 o 
  -8   3   3        8.34        6.88      1.08 o 
  -7   3   3        0.00       -0.02      0.33 o 
  -6   3   3       23.62       23.99      2.22 o 
  -5   3   3      123.15      111.64      4.31 o 
  -4   3   3        8.97       10.07      1.08 o 
  -3   3   3        0.26        0.22      0.21 o 
  -2   3   3        4.33        5.61      0.60 o 
  -1   3   3      172.53      209.07      6.22 o 
   0   3   3      265.69      256.74      5.98 o 
   1   3   3      499.44      464.65      9.41 o 
   2   3   3      270.57      267.19     12.09 o 
   3   3   3     7152.41     6414.66    134.27 o 
   4   3   3      955.65      821.74     27.32 o 
   5   3   3       33.11       23.64      4.28 o 
   6   3   3       11.70       12.37      1.66 o 
   7   3   3       25.06       25.58      2.56 o 
   8   3   3       24.92       27.41      2.72 o 
   9   3   3       40.01       42.08      4.18 o 
  -9   4   3       16.32       19.41      3.47 o 
  -8   4   3        9.35        9.08      1.16 o 
  -7   4   3       18.20       20.03      2.18 o 
  -6   4   3       26.39       36.37      4.15 o 
  -5   4   3      107.13       99.81      6.03 o 
  -4   4   3      212.87      213.99      8.77 o 
  -3   4   3      592.26      680.29     12.62 o 
  -2   4   3     1580.86     1541.45     92.96 o 
  -1   4   3      783.14      879.65     30.31 o 
   0   4   3      428.83      459.41     14.07 o 
   1   4   3      182.16      166.94      5.21 o 
   2   4   3        0.47        1.09      0.42 o 
   3   4   3      144.73      152.44     11.66 o 
   4   4   3       10.47        9.42      2.53 o 
   5   4   3        0.17       -0.41      0.82 o 
   6   4   3       63.48       73.23      6.04 o 
   7   4   3        0.26       -0.70      0.70 o 
   8   4   3        1.98        2.05      1.13 o 
   9   4   3       27.27       21.46      2.73 o 
  -9   5   3       37.99       36.63      2.89 o 
  -8   5   3       34.43       37.34      4.76 o 
  -7   5   3        0.11        1.12      0.75 o 
  -6   5   3      103.77      122.22      8.12 o 
  -5   5   3       13.77       17.61      2.75 o 
  -4   5   3       16.04       16.25      2.24 o 
  -3   5   3      547.48      576.54     11.85 o 
  -2   5   3      967.28      953.73     36.33 o 
  -1   5   3      989.14     1073.59     26.58 o 
   0   5   3       88.46      103.02      4.13 o 
   1   5   3       11.61        7.27      1.09 o 
   2   5   3        0.32        0.67      0.21 o 
   3   5   3      518.52      500.01     33.75 o 
   4   5   3       21.84       16.64      3.41 o 
   5   5   3       23.76       29.53      3.59 o 
   6   5   3        0.00        0.67      0.54 o 
   7   5   3        0.37        2.79      1.12 o 
   8   5   3        1.85        2.25      0.96 o 
   9   5   3        6.42        7.54      1.46 o 
  -8   6   3        6.16        5.95      1.53 o 
  -7   6   3       71.12       77.86      8.92 o 
  -6   6   3        0.46        1.14      0.65 o 
  -5   6   3        0.07        0.45      0.45 o 
  -4   6   3        5.71       11.86      2.38 o 
  -3   6   3       99.95       89.34      4.02 o 
  -2   6   3        6.24        3.92      0.96 o 
  -1   6   3       13.76       11.86      1.41 o 
   0   6   3       31.27       40.55      3.83 o 
   1   6   3      157.57      132.17      7.34 o 
   2   6   3       72.23       72.05      5.31 o 
   3   6   3      188.98      189.07      9.15 o 
   4   6   3      400.15      462.09     11.38 o 
   5   6   3       90.79      101.12      6.40 o 
   6   6   3        2.15        3.73      1.25 o 
   7   6   3       21.40       18.93      1.95 o 
   8   6   3        2.33        2.30      0.88 o 
  -8   7   3       16.17       16.00      2.16 o 
  -7   7   3        6.61        7.92      1.77 o 
  -6   7   3       14.59       17.28      3.04 o 
  -5   7   3        5.40        6.19      1.68 o 
  -4   7   3       65.92       65.97      5.87 o 
  -3   7   3        0.03        1.08      0.80 o 
  -2   7   3       15.12       10.90      1.49 o 
  -1   7   3        2.68        2.77      0.77 o 
   0   7   3        7.60       11.62      1.56 o 
   1   7   3      152.09      156.34      8.71 o 
   2   7   3       31.05       22.06      4.04 o 
   3   7   3      310.02      309.13     15.69 o 
   4   7   3       20.90       15.76      1.92 o 
   5   7   3      175.21      185.57      9.91 o 
   6   7   3        0.00       -0.25      0.66 o 
   7   7   3        9.00       10.73      1.26 o 
  -7   8   3       14.11       11.87      2.00 o 
  -6   8   3       44.75       45.53      4.58 o 
  -5   8   3      287.18      337.21     14.51 o 
  -4   8   3        0.42        1.08      0.65 o 
  -3   8   3       16.80       15.63      2.60 o 
  -2   8   3        0.00        0.09      0.43 o 
  -1   8   3       82.26       68.80      4.14 o 
   0   8   3        8.32        7.73      1.34 o 
   1   8   3        8.05        6.92      1.04 o 
   2   8   3       23.57       27.33      2.14 o 
   3   8   3      102.36      100.54      4.92 o 
   4   8   3        9.00        8.26      1.11 o 
   5   8   3       51.89       54.31      4.93 o 
   6   8   3        1.64        3.23      1.10 o 
   7   8   3       28.84       32.02      2.77 o 
  -6   9   3        1.53        2.37      0.95 o 
  -5   9   3      125.90      133.64      7.87 o 
  -4   9   3       11.16        8.96      1.95 o 
  -3   9   3        0.25        0.86      0.58 o 
  -2   9   3        2.48        2.65      0.66 o 
  -1   9   3       11.16       10.27      1.30 o 
   0   9   3       43.96       36.19      2.49 o 
   1   9   3      332.38      322.39      8.20 o 
   2   9   3      127.43      124.53      5.16 o 
   3   9   3        0.64        0.00      0.71 o 
   4   9   3        5.07        5.77      1.13 o 
   5   9   3        0.06       -0.66      0.66 o 
   6   9   3        5.28        4.29      1.07 o 
  -5  10   3        1.55        2.34      0.88 o 
  -4  10   3        0.30        1.10      0.59 o 
  -3  10   3       13.44       15.14      1.74 o 
  -2  10   3        9.00        7.74      1.25 o 
  -1  10   3       41.71       33.60      3.76 o 
   0  10   3        9.70       11.33      2.36 o 
   1  10   3       69.44       62.07      5.52 o 
   2  10   3        5.30        3.77      1.31 o 
   3  10   3        0.13        0.02      0.62 o 
   4  10   3       19.27       19.39      1.74 o 
  -3  11   3        2.87        2.64      0.62 o 
  -2  11   3       11.80        9.12      0.92 o 
  -1  11   3        8.66        8.37      0.93 o 
   0  11   3       11.02        7.95      1.16 o 
   1  11   3       14.80       17.32      1.69 o 
   2  11   3        0.30        0.16      0.23 o 
 -10   0   4       13.02       10.32      1.90 o 
  -8   0   4        3.29        5.94      1.78 o 
  -6   0   4       69.19       67.47      7.37 o 
  -4   0   4     2314.83     2119.31     34.38 o 
   2   0   4      915.88      759.28     20.01 o 
   4   0   4      203.08      256.24     42.32 o 
   6   0   4        8.87        4.86      1.52 o 
   8   0   4       52.12       59.40      3.79 o 
 -10   1   4        1.16        1.08      0.35 o 
  -9   1   4       11.73       11.20      1.63 o 
  -8   1   4       53.61       53.54      3.75 o 
  -7   1   4      128.92      138.08      6.30 o 
  -6   1   4        0.02       -0.20      0.48 o 
  -5   1   4      183.50      192.03      5.86 o 
  -4   1   4       51.62       51.57      2.07 o 
  -3   1   4        0.24        0.13      0.25 o 
  -2   1   4     1028.67      945.76     16.70 o 
  -1   1   4     1104.13     1100.86     18.56 o 
   0   1   4     3208.37     3116.59     45.14 o 
   1   1   4     1639.40     1698.94     25.98 o 
   2   1   4      463.61      405.29     17.61 o 
   3   1   4     3415.59     3073.52     48.50 o 
   4   1   4     5767.29     5058.10    120.86 o 
   5   1   4        8.06       16.63      2.26 o 
   6   1   4       18.35       12.56      3.08 o 
   7   1   4        6.17        5.28      0.78 o 
   8   1   4      109.76      126.96      4.01 o 
   9   1   4       11.42       10.49      1.44 o 
 -10   2   4        0.58        0.63      0.32 o 
  -9   2   4        0.87        0.57      0.38 o 
  -8   2   4        1.04        0.82      0.33 o 
  -7   2   4       59.90       58.61      3.10 o 
  -6   2   4       60.72       54.74      3.28 o 
  -5   2   4      165.56      152.10      5.17 o 
  -4   2   4       58.21       81.91      3.26 o 
  -3   2   4     1708.25     1893.10     24.77 o 
  -2   2   4      182.93      237.61      4.83 o 
  -1   2   4      649.21      691.58     12.75 o 
   0   2   4      106.87       89.81      2.98 o 
   1   2   4      506.29      439.57     22.58 o 
   2   2   4      318.28      285.62     16.22 o 
   3   2   4       10.53        7.85      1.11 o 
   4   2   4      114.46       84.23      7.16 o 
   5   2   4       41.26       33.44      5.02 o 
   6   2   4       24.67       28.49      2.48 o 
   7   2   4       27.43       29.73      2.15 o 
   8   2   4       12.87       10.73      1.08 o 
   9   2   4       81.09       86.81      4.82 o 
 -10   3   4        2.62        2.53      0.59 o 
  -9   3   4        0.13       -0.19      0.32 o 
  -8   3   4       11.52       11.88      1.18 o 
  -7   3   4       33.94       45.61      2.29 o 
  -6   3   4        0.98        1.53      0.76 o 
  -5   3   4        0.56        1.10      0.39 o 
  -4   3   4       73.94       97.77      3.66 o 
  -3   3   4      109.34      117.31      3.59 o 
  -2   3   4     1231.31     1272.93     27.79 o 
  -1   3   4      534.00      585.62     13.42 o 
   0   3   4      133.95      112.92      5.26 o 
   1   3   4      327.90      349.80      7.97 o 
   2   3   4        5.95        8.71      1.59 o 
   3   3   4      845.38      809.11     25.50 o 
   4   3   4      393.32      365.28     16.82 o 
   5   3   4       55.93       53.86      6.58 o 
   6   3   4       94.31      106.26      5.17 o 
   7   3   4        0.28        0.49      0.48 o 
   8   3   4        0.42        0.54      0.42 o 
   9   3   4        7.06        6.42      1.53 o 
  -9   4   4        1.15       -0.12      0.36 o 
  -8   4   4      111.26      115.51      9.28 o 
  -7   4   4      142.64      161.53      9.69 o 
  -6   4   4       39.03       32.64      5.68 o 
  -5   4   4        4.04        2.17      1.03 o 
  -4   4   4      256.94      244.15      9.77 o 
  -3   4   4      713.80      838.48     30.74 o 
  -2   4   4       14.23       18.60      1.95 o 
  -1   4   4      163.63      223.43      8.01 o 
   0   4   4     1667.51     1830.63     29.26 o 
   1   4   4      339.25      255.03      6.99 o 
   2   4   4      259.07      249.16     11.02 o 
   3   4   4        2.87        0.04      0.65 o 
   4   4   4       15.45       14.14      3.12 o 
   5   4   4        2.62        4.13      1.18 o 
   6   4   4       31.71       27.36      3.69 o 
   7   4   4       11.13       16.28      2.89 o 
   8   4   4        6.55        7.71      1.86 o 
   9   4   4       47.84       53.92      4.25 o 
  -9   5   4       13.38       14.23      1.73 o 
  -8   5   4       15.02       15.32      1.82 o 
  -7   5   4        4.46        5.16      1.70 o 
  -6   5   4       72.26       71.67      6.21 o 
  -5   5   4       12.99       13.08      1.60 o 
  -4   5   4       91.90       73.03      5.16 o 
  -3   5   4      723.75      720.64     14.08 o 
  -2   5   4      233.40      259.67     21.72 o 
  -1   5   4       29.98       44.73      3.58 o 
   0   5   4     1218.81     1327.64     23.75 o 
   1   5   4      777.32      788.30     15.95 o 
   2   5   4      392.37      337.31      9.36 o 
   3   5   4        0.76        0.21      0.71 o 
   4   5   4       75.40       54.95      6.48 o 
   5   5   4      205.45      252.24     11.70 o 
   6   5   4      184.83      220.12     11.25 o 
   7   5   4       37.75       37.05      4.25 o 
   8   5   4        0.47        1.33      0.73 o 
  -8   6   4       28.07       26.50      3.88 o 
  -7   6   4        0.02       -0.80      0.81 o 
  -6   6   4        3.86        3.03      1.30 o 
  -5   6   4      109.96      143.68      8.86 o 
  -4   6   4       15.78       23.00      3.21 o 
  -3   6   4      224.53      223.24      6.88 o 
  -2   6   4      107.71      108.98      4.46 o 
  -1   6   4      127.42      139.36      7.49 o 
   0   6   4      131.56      138.37      7.49 o 
   1   6   4        0.71        6.79      1.54 o 
   2   6   4       60.67       52.44      4.60 o 
   3   6   4        5.48        6.04      1.57 o 
   4   6   4      486.38      543.83     21.58 o 
   5   6   4      183.54      215.13     13.26 o 
   6   6   4       64.40       69.52      4.05 o 
   7   6   4       17.29       19.91      2.84 o 
   8   6   4        2.34        3.45      1.08 o 
  -8   7   4        1.84        2.52      0.97 o 
  -7   7   4        0.09        0.66      0.68 o 
  -6   7   4        0.71        2.20      1.06 o 
  -5   7   4       54.93       59.08      5.63 o 
  -4   7   4       21.39       30.18      3.92 o 
  -3   7   4        1.62        1.60      0.91 o 
  -2   7   4        7.03        9.01      4.50 o 
  -1   7   4       44.64       48.33      3.24 o 
   0   7   4      222.79      210.84     10.43 o 
   1   7   4      435.44      459.16     39.76 o 
   2   7   4        5.08        4.37      0.94 o 
   3   7   4      150.79      155.11      7.97 o 
   4   7   4       47.75       56.26      2.96 o 
   5   7   4        9.79        9.54      1.15 o 
   6   7   4       20.33       19.57      2.00 o 
   7   7   4        3.83        3.85      1.17 o 
  -7   8   4        0.20       -0.34      0.80 o 
  -6   8   4       47.27       49.13      4.68 o 
  -5   8   4        1.56        2.25      1.11 o 
  -4   8   4        1.31        3.00      1.24 o 
  -3   8   4        6.06        3.96      1.19 o 
  -2   8   4       11.17       12.27      1.34 o 
  -1   8   4      146.63      144.82      6.28 o 
   0   8   4       62.36       63.90      3.28 o 
   1   8   4      193.65      201.85      9.45 o 
   2   8   4       26.80       22.82      2.41 o 
   3   8   4       72.37       82.62      6.68 o 
   4   8   4       87.14       91.32      4.06 o 
   5   8   4       24.63       21.67      2.10 o 
   6   8   4       32.05       30.92      3.24 o 
  -6   9   4        2.48        2.96      1.00 o 
  -5   9   4       16.05       17.98      1.93 o 
  -4   9   4        7.94        6.69      1.80 o 
  -3   9   4       65.60       60.77      3.82 o 
  -2   9   4        2.54        5.57      1.09 o 
  -1   9   4       89.34       86.42      3.81 o 
   0   9   4        1.91        3.53      0.99 o 
   1   9   4        0.07        0.53      0.39 o 
   2   9   4       95.66      103.42      4.26 o 
   3   9   4       45.50       43.81      4.61 o 
   4   9   4        4.73        3.37      0.78 o 
   5   9   4        0.19       -0.20      0.23 o 
   6   9   4       13.14       12.51      1.72 o 
  -5  10   4        4.16        3.22      0.66 o 
  -4  10   4      120.31      133.91      7.21 o 
  -3  10   4        0.00        0.71      0.29 o 
  -2  10   4       14.67       15.68      1.43 o 
  -1  10   4        6.80        8.36      1.86 o 
   0  10   4      221.22      245.81     11.41 o 
   1  10   4        0.14       -0.05      0.75 o 
   2  10   4       23.24       25.75      3.34 o 
   3  10   4       11.04       12.99      1.56 o 
   4  10   4        0.00        0.02      0.31 o 
  -2  11   4        1.25        0.96      0.36 o 
  -1  11   4        0.01       -0.25      0.25 o 
   0  11   4        0.03        0.29      0.91 o 
   1  11   4        5.26        5.49      0.93 o 
   2  11   4        0.00       -0.23      0.23 o 
  -9   0   5        8.18        6.44      1.79 o 
  -7   0   5        1.40        0.28      0.46 o 
  -5   0   5      383.23      454.67     14.14 o 
  -3   0   5       10.57       36.52     15.91 o 
   1   0   5     1134.47     1179.43     27.58 o 
   3   0   5      180.45      196.71     29.50 o 
   5   0   5      365.60      302.05     15.01 o 
   7   0   5      117.34      108.56      5.25 o 
   9   0   5      106.33      104.39      4.51 o 
 -10   1   5        0.23        0.26      0.32 o 
  -9   1   5        1.44        1.00      0.44 o 
  -8   1   5        8.58        6.67      1.27 o 
  -7   1   5        1.39        0.97      0.51 o 
  -6   1   5        0.07        0.27      0.44 o 
  -5   1   5        2.17        5.60      0.95 o 
  -4   1   5      203.52      198.67      4.50 o 
  -3   1   5      808.73      828.47     10.80 o 
  -2   1   5     2861.12     3138.22     63.50 o 
  -1   1   5      339.11      420.38      8.91 o 
   0   1   5     2354.88     2373.98     35.74 o 
   1   1   5     5530.11     5490.62     77.94 o 
   2   1   5        0.72        0.71      0.30 o 
   3   1   5      883.09      817.28     24.80 o 
   4   1   5       93.43       81.63      5.43 o 
   5   1   5       76.40       65.97      4.59 o 
   6   1   5       17.41       17.90      1.97 o 
   7   1   5        3.79        3.79      0.64 o 
   8   1   5       81.59       92.81      3.37 o 
   9   1   5       22.38       22.72      1.62 o 
 -10   2   5        0.05       -0.46      0.47 o 
  -9   2   5        7.01        4.54      0.75 o 
  -8   2   5       17.12       17.07      1.69 o 
  -7   2   5        6.03        9.82      1.70 o 
  -6   2   5       45.99       52.75      3.28 o 
  -5   2   5       55.57       56.81      3.10 o 
  -4   2   5       17.15       29.01      2.68 o 
  -3   2   5      367.57      406.04      9.84 o 
  -2   2   5       38.65       25.47      2.15 o 
  -1   2   5     2138.98     2158.73     33.00 o 
   0   2   5      181.78      217.86      5.64 o 
   1   2   5       10.04       21.27      1.49 o 
   2   2   5      994.26      967.86     77.06 o 
   3   2   5     1153.77     1247.94     34.25 o 
   4   2   5       31.84       36.66      4.76 o 
   5   2   5       18.37       20.05      3.90 o 
   6   2   5       78.84       76.63      4.29 o 
   7   2   5        7.62       11.20      1.64 o 
   8   2   5       20.32       27.08      1.86 o 
   9   2   5       27.98       27.59      3.21 o 
  -9   3   5        0.81        1.49      0.43 o 
  -8   3   5       18.37       17.01      1.41 o 
  -7   3   5      187.19      203.70      5.84 o 
  -6   3   5       27.63       28.65      1.85 o 
  -5   3   5      122.67      124.36      5.01 o 
  -4   3   5       11.26       14.94      1.40 o 
  -3   3   5       24.87       29.18      2.69 o 
  -2   3   5      202.51      226.45      4.79 o 
  -1   3   5      651.72      671.68     12.16 o 
   0   3   5      397.10      394.88      8.69 o 
   1   3   5        0.15        2.25      1.31 o 
   2   3   5     2441.36     2629.32     94.14 o 
   3   3   5     1218.12     1194.63     34.35 o 
   4   3   5        0.46        1.34      1.05 o 
   5   3   5      133.70      112.29      9.86 o 
   6   3   5       25.87       32.01      2.77 o 
   7   3   5        0.10        1.21      0.70 o 
   8   3   5       31.32       28.23      2.49 o 
   9   3   5        4.71        4.31      1.25 o 
  -9   4   5        0.79        0.02      0.49 o 
  -8   4   5       37.13       34.27      2.88 o 
  -7   4   5        3.81        2.88      0.73 o 
  -6   4   5        6.13        5.30      0.88 o 
  -5   4   5        0.02       -0.13      0.28 o 
  -4   4   5      149.13      158.37      7.82 o 
  -3   4   5      423.21      445.55     14.10 o 
  -2   4   5     1029.00     1122.89     26.32 o 
  -1   4   5     1105.62     1231.30     28.68 o 
   0   4   5      110.63       83.90      3.66 o 
   1   4   5      181.46      181.24      5.90 o 
   2   4   5      297.37      342.56      9.15 o 
   3   4   5       90.00       76.46      7.02 o 
   4   4   5      272.25      250.98     14.43 o 
   5   4   5        1.62        2.30      0.88 o 
   6   4   5        0.17        1.36      0.68 o 
   7   4   5        2.07        3.54      1.38 o 
   8   4   5        0.04        0.73      0.56 o 
   9   4   5       22.35       25.39      2.80 o 
  -9   5   5       12.41       11.75      1.78 o 
  -8   5   5        8.67        6.60      1.19 o 
  -7   5   5       43.27       38.92      4.55 o 
  -6   5   5        1.42        0.99      0.63 o 
  -5   5   5       13.80       13.82      1.35 o 
  -4   5   5       71.62       74.17      5.40 o 
  -3   5   5      254.82      285.99      8.21 o 
  -2   5   5      294.17      319.93     11.20 o 
  -1   5   5      271.29      265.22     10.73 o 
   0   5   5      397.48      403.20     10.07 o 
   1   5   5       16.51       25.45      2.22 o 
   2   5   5       93.17       76.36      4.16 o 
   3   5   5       21.78       29.56      4.49 o 
   4   5   5      117.73       97.82      9.01 o 
   5   5   5      662.40      819.71     25.14 o 
   6   5   5      161.24      182.68     10.23 o 
   7   5   5        4.91        6.50      1.76 o 
   8   5   5        0.07       -0.02      0.45 o 
  -8   6   5       39.80       36.99      3.71 o 
  -7   6   5       23.79       22.24      3.33 o 
  -6   6   5      123.60      145.25      9.11 o 
  -5   6   5       40.09       44.94      4.79 o 
  -4   6   5      216.35      247.97     30.69 o 
  -3   6   5       11.67       12.07      1.45 o 
  -2   6   5      623.17      713.08     36.91 o 
  -1   6   5       69.97       75.10      5.39 o 
   0   6   5        1.72        0.32      0.40 o 
   1   6   5       63.92       57.26      4.80 o 
   2   6   5       90.81       81.66      5.93 o 
   3   6   5      280.58      336.43     19.27 o 
   4   6   5      366.07      437.92     46.13 o 
   5   6   5      304.75      338.74     25.74 o 
   6   6   5        0.44        0.98      0.77 o 
   7   6   5       31.65       36.30      3.91 o 
   8   6   5       14.75       17.45      2.26 o 
  -8   7   5       17.69       15.20      2.13 o 
  -7   7   5        8.48        8.53      1.91 o 
  -6   7   5       16.11       17.87      2.97 o 
  -5   7   5       37.96       38.76      4.53 o 
  -4   7   5       36.13       40.66      4.52 o 
  -3   7   5        0.23       -0.28      0.49 o 
  -2   7   5       85.02       80.36      4.13 o 
  -1   7   5      475.77      485.18     12.22 o 
   0   7   5      280.47      285.06     17.10 o 
   1   7   5      121.42      108.79      6.56 o 
   2   7   5      141.77      122.30      5.63 o 
   3   7   5       61.69       70.59      8.29 o 
   4   7   5      557.94      632.30     23.48 o 
   5   7   5        4.11        6.42      3.20 o 
   6   7   5       37.00       33.81      3.76 o 
   7   7   5        4.47        3.83      1.10 o 
  -7   8   5      174.78      195.30      8.68 o 
  -6   8   5       52.59       65.15      3.69 o 
  -5   8   5       34.05       41.12      3.15 o 
  -4   8   5       32.12       37.85      4.41 o 
  -3   8   5       33.13       37.76      3.35 o 
  -2   8   5      252.70      242.28      8.42 o 
  -1   8   5        9.37        8.58      1.39 o 
   0   8   5      195.00      214.87      8.98 o 
   1   8   5     1758.96     1795.56     65.09 o 
   2   8   5       28.76       28.54      2.72 o 
   3   8   5       72.63       74.58      6.35 o 
   4   8   5       14.12       14.75      1.77 o 
   5   8   5       43.64       44.05      4.22 o 
   6   8   5       19.95       21.87      2.57 o 
  -6   9   5       60.13       58.63      3.01 o 
  -5   9   5       14.80       11.07      1.44 o 
  -4   9   5        1.96        1.94      1.02 o 
  -3   9   5        0.28        0.81      0.67 o 
  -2   9   5        7.25        5.62      1.05 o 
  -1   9   5      118.17      111.63      4.33 o 
   0   9   5      137.05      149.48      5.22 o 
   1   9   5       68.96       72.05      3.57 o 
   2   9   5        0.16        0.49      0.87 o 
   3   9   5        8.38        5.87      1.08 o 
   4   9   5       44.86       45.62      2.99 o 
   5   9   5       56.63       54.56      4.08 o 
  -4  10   5        0.06       -0.18      0.35 o 
  -3  10   5        2.99        2.16      0.88 o 
  -2  10   5       45.49       47.28      2.45 o 
  -1  10   5        2.18        4.04      1.31 o 
   0  10   5       15.88       13.04      2.32 o 
   1  10   5       11.01        8.36      1.97 o 
   2  10   5       10.72       11.66      2.32 o 
   3  10   5       39.29       46.50      2.88 o 
   4  10   5        0.03       -0.11      0.65 o 
  -2  11   5        1.52        1.40      0.38 o 
  -1  11   5       10.09        9.10      0.88 o 
   0  11   5        1.67        1.08      0.43 o 
   1  11   5        1.12        0.44      0.51 o 
   2  11   5       16.16       12.77      1.31 o 
 -10   0   6        0.42       -0.47      0.47 o 
  -8   0   6        7.62        7.13      1.78 o 
  -6   0   6        0.77        2.01      0.79 o 
  -4   0   6     7050.77     7246.17    349.83 o 
  -2   0   6     7006.76     6747.57    132.38 o 
   0   0   6      968.65      915.33     23.36 o 
   2   0   6      961.71     1066.76     77.28 o 
   4   0   6      179.91      179.55     32.45 o 
   6   0   6      465.29      543.17     18.04 o 
   8   0   6      173.78      178.54      6.82 o 
 -10   1   6        3.27        2.46      0.47 o 
  -9   1   6       28.80       21.67      2.21 o 
  -8   1   6       22.10       17.86      2.15 o 
  -7   1   6        5.07        5.50      0.95 o 
  -6   1   6       25.69       32.05      2.57 o 
  -5   1   6        7.92        9.88      1.07 o 
  -4   1   6        8.08        8.53      0.89 o 
  -3   1   6        8.31        7.26      0.86 o 
  -2   1   6     1534.28     1601.04     39.79 o 
  -1   1   6      187.57      187.82      5.64 o 
   0   1   6      612.93      567.83     11.54 o 
   1   1   6      164.22      160.77      5.01 o 
   2   1   6     3713.25     3391.50     75.24 o 
   3   1   6       63.47       74.54      4.87 o 
   4   1   6        1.01        2.53      0.60 o 
   5   1   6      113.88       90.81      8.32 o 
   6   1   6        0.23        0.68      0.57 o 
   7   1   6      386.65      400.05      7.89 o 
   8   1   6       73.85       74.52      2.96 o 
   9   1   6       53.28       54.90      2.46 o 
 -10   2   6        0.35       -0.10      0.47 o 
  -9   2   6        2.00        1.18      0.37 o 
  -8   2   6       11.68       11.48      1.17 o 
  -7   2   6       73.99       71.25      3.80 o 
  -6   2   6       18.87       20.20      2.03 o 
  -5   2   6      372.47      393.33     11.67 o 
  -4   2   6        6.34        4.70      0.85 o 
  -3   2   6      612.62      582.82     16.14 o 
  -2   2   6     2677.30     2847.46     35.18 o 
  -1   2   6      511.70      542.98     11.28 o 
   0   2   6     1663.70     1879.70     23.85 o 
   1   2   6     5521.15     5549.25     79.03 o 
   2   2   6      294.10      321.76     13.24 o 
   3   2   6      194.24      209.02     11.24 o 
   4   2   6       92.73       97.72     14.64 o 
   5   2   6       59.09       51.17      6.44 o 
   6   2   6        1.22        1.09      0.54 o 
   7   2   6      332.86      367.79     10.88 o 
   8   2   6       35.00       38.60      2.44 o 
   9   2   6        0.06        0.81      0.43 o 
  -9   3   6        4.98        4.66      0.93 o 
  -8   3   6       33.75       34.20      2.36 o 
  -7   3   6        2.01        1.44      0.31 o 
  -6   3   6      109.58      115.49      6.10 o 
  -5   3   6      472.40      577.70     15.50 o 
  -4   3   6      585.87      563.59     17.13 o 
  -3   3   6      165.37      161.15     11.06 o 
  -2   3   6      267.76      294.76      7.03 o 
  -1   3   6       31.36       34.85      1.65 o 
   0   3   6       23.78       22.13      1.71 o 
   1   3   6     2175.48     2333.49     36.79 o 
   2   3   6      524.26      556.90     19.66 o 
   3   3   6        3.50        1.91      1.01 o 
   4   3   6     1144.63     1071.83     34.44 o 
   5   3   6       24.52       22.55      4.36 o 
   6   3   6       40.72       44.44      3.35 o 
   7   3   6      115.02      125.05      5.94 o 
   8   3   6      255.25      265.94     21.30 o 
   9   3   6        8.63        6.72      1.49 o 
  -9   4   6        0.36        1.96      1.03 o 
  -8   4   6        0.87        0.29      0.34 o 
  -7   4   6       12.40       11.33      1.31 o 
  -6   4   6        0.84        2.26      0.58 o 
  -5   4   6       86.38       82.94      5.95 o 
  -4   4   6      393.21      397.37     14.01 o 
  -3   4   6      241.35      267.85     10.41 o 
  -2   4   6        0.79        2.97      0.79 o 
  -1   4   6      442.19      445.37     13.22 o 
   0   4   6       18.24       16.04      4.56 o 
   1   4   6     1078.92     1274.90     22.92 o 
   2   4   6      391.99      451.47     11.26 o 
   3   4   6      200.41      158.63     10.66 o 
   4   4   6      217.59      195.67     12.91 o 
   5   4   6       28.68       34.96      2.87 o 
   6   4   6        4.77        6.39      1.76 o 
   7   4   6        2.41        0.88      0.82 o 
   8   4   6       35.90       30.50      2.94 o 
   9   4   6        3.10        4.46      1.14 o 
  -9   5   6        5.60        4.67      1.12 o 
  -8   5   6       11.16       10.56      1.51 o 
  -7   5   6        2.01        1.50      0.56 o 
  -6   5   6        4.56        3.91      0.75 o 
  -5   5   6       88.27       90.78      3.26 o 
  -4   5   6      482.66      505.94     17.03 o 
  -3   5   6        5.54        8.79      1.16 o 
  -2   5   6       13.20       16.69      2.20 o 
  -1   5   6        0.93        0.09      0.25 o 
   0   5   6       27.93       24.20      2.19 o 
   1   5   6       63.50       62.61      3.69 o 
   2   5   6      679.90      678.68     20.48 o 
   3   5   6      224.76      199.46     12.55 o 
   4   5   6       71.89       81.07      9.26 o 
   5   5   6       19.94       22.41      2.26 o 
   6   5   6        1.89        2.82      1.24 o 
   7   5   6        3.24        2.99      1.18 o 
   8   5   6        6.69        8.20      1.17 o 
  -8   6   6        6.10        4.62      0.96 o 
  -7   6   6        0.38       -0.18      0.50 o 
  -6   6   6        6.60        8.83      2.25 o 
  -5   6   6       24.55       21.25      1.53 o 
  -4   6   6       48.18       50.67      2.81 o 
  -3   6   6       42.93       42.89      2.86 o 
  -2   6   6      422.81      488.73     16.15 o 
  -1   6   6      274.31      295.17     11.88 o 
   0   6   6       28.53       32.62      3.58 o 
   1   6   6        0.61        0.04      0.40 o 
   2   6   6       14.87       15.75      2.55 o 
   3   6   6      303.88      322.22      9.58 o 
   4   6   6      227.94      245.10     25.76 o 
   5   6   6       19.41       18.99      2.91 o 
   6   6   6      105.12      117.51      7.83 o 
   7   6   6        0.60       -0.01      0.58 o 
   8   6   6        8.31       10.00      1.66 o 
  -8   7   6        0.03        0.88      0.51 o 
  -7   7   6       26.78       32.31      3.64 o 
  -6   7   6        0.73        0.02      0.50 o 
  -5   7   6        1.84        0.96      1.13 o 
  -4   7   6        0.61        0.26      0.34 o 
  -3   7   6       15.42       12.36      1.33 o 
  -2   7   6        0.37        0.46      0.68 o 
  -1   7   6       20.80       13.77      1.39 o 
   0   7   6      870.13      952.29     75.86 o 
   1   7   6      613.76      595.60     14.14 o 
   2   7   6       98.64      106.56      4.17 o 
   3   7   6        0.12       -0.43      0.43 o 
   4   7   6       48.20       46.93      8.22 o 
   5   7   6       65.68       65.32     11.10 o 
   6   7   6       13.03       13.85      2.37 o 
   7   7   6       11.67       11.66      1.83 o 
  -7   8   6       17.40       16.25      1.46 o 
  -6   8   6       95.60      112.15      4.88 o 
  -5   8   6        1.65        1.51      0.60 o 
  -4   8   6        0.42        0.43      0.64 o 
  -3   8   6       23.63       26.35      2.42 o 
  -2   8   6        2.53        2.35      0.74 o 
  -1   8   6        2.51        2.74      0.63 o 
   0   8   6      134.82      126.74      7.24 o 
   1   8   6      529.74      587.10     30.34 o 
   2   8   6       44.49       46.67      3.51 o 
   3   8   6       11.13        8.29      1.34 o 
   4   8   6        5.77        6.23      1.14 o 
   5   8   6       42.88       48.21      6.57 o 
   6   8   6        3.87        5.39      1.20 o 
  -6   9   6        8.82        7.29      1.01 o 
  -5   9   6        5.74        3.87      0.85 o 
  -4   9   6       24.74       24.95      3.24 o 
  -3   9   6       26.86       28.40      2.45 o 
  -2   9   6        8.56        7.52      1.76 o 
  -1   9   6      178.14      169.65      7.10 o 
   0   9   6       70.61       71.24      3.47 o 
   1   9   6       65.71       62.09      3.28 o 
   2   9   6        0.94        0.02      0.48 o 
   3   9   6       20.11       22.91      2.21 o 
   4   9   6       28.76       27.98      3.33 o 
   5   9   6       12.07       10.40      1.70 o 
  -4  10   6        0.38        1.28      0.38 o 
  -3  10   6        1.42        2.08      0.81 o 
  -2  10   6       50.61       45.52      2.92 o 
  -1  10   6       31.34       30.03      1.89 o 
   0  10   6       21.57       14.53      2.44 o 
   1  10   6        0.40        1.61      0.96 o 
   2  10   6        4.24        2.42      0.93 o 
   3  10   6        0.89        0.98      0.31 o 
   4  10   6        2.37        2.30      0.76 o 
  -2  11   6        0.14        0.15      0.34 o 
  -1  11   6       10.70       10.39      1.15 o 
   0  11   6        0.01       -0.10      0.49 o 
   1  11   6        4.00        5.69      1.25 o 
  -9   0   7       21.92       20.41      3.01 o 
  -7   0   7       47.74       40.95      4.41 o 
  -5   0   7       38.83       43.03      3.23 o 
  -3   0   7     1183.67     1255.83     28.94 o 
  -1   0   7      668.56      635.03     18.88 o 
   1   0   7        9.09       17.12      1.37 o 
   3   0   7      479.55      557.20     62.56 o 
   5   0   7       90.51       90.61     16.68 o 
   7   0   7      355.61      390.30     11.00 o 
   9   0   7       29.40       30.13      2.16 o 
 -10   1   7        0.37        0.05      0.24 o 
  -9   1   7        0.06       -0.03      0.28 o 
  -8   1   7       17.31       14.44      1.89 o 
  -7   1   7        0.18        0.59      0.36 o 
  -6   1   7      209.37      228.73      9.04 o 
  -5   1   7     1386.93     1388.48     46.64 o 
  -4   1   7     8453.50     8580.34    270.34 o 
  -3   1   7       33.70       54.27      2.52 o 
  -2   1   7        0.10        1.86      0.40 o 
  -1   1   7      732.51      795.60     15.62 o 
   0   1   7      114.83      117.62      4.65 o 
   1   1   7     1759.55     1709.45     29.46 o 
   2   1   7       56.92       52.75      3.63 o 
   3   1   7      888.80     1016.94     76.76 o 
   4   1   7      128.50      151.20     23.84 o 
   5   1   7        0.85        0.21      0.75 o 
   6   1   7        8.07       11.42      1.57 o 
   7   1   7       53.77       56.75      2.63 o 
   8   1   7       57.35       55.51      2.48 o 
   9   1   7        2.22        2.36      0.63 o 
 -10   2   7       12.93       10.31      1.16 o 
  -9   2   7       27.93       24.28      1.80 o 
  -8   2   7       10.99       10.20      1.28 o 
  -7   2   7        1.28        2.13      0.68 o 
  -6   2   7       18.78       17.88      2.00 o 
  -5   2   7      164.03      162.37      9.87 o 
  -4   2   7       11.86        6.43      1.37 o 
  -3   2   7       61.04       48.30      2.86 o 
  -2   2   7       72.69       63.28      2.02 o 
  -1   2   7        1.84        0.79      0.31 o 
   0   2   7        1.50        0.51      0.58 o 
   1   2   7     1531.42     1663.13     41.15 o 
   2   2   7     2939.73     3206.48     72.58 o 
   3   2   7       83.57       79.04      6.88 o 
   4   2   7      537.23      576.86     87.68 o 
   5   2   7      144.72      164.74     30.80 o 
   6   2   7      357.99      401.67     14.26 o 
   7   2   7      528.14      595.31     14.70 o 
   8   2   7      258.15      270.55      8.85 o 
   9   2   7        0.28        0.52      0.32 o 
  -9   3   7       11.56        8.41      1.26 o 
  -8   3   7        1.73        0.61      0.54 o 
  -7   3   7        9.79        9.62      1.25 o 
  -6   3   7       60.43       67.20      3.27 o 
  -5   3   7      148.36      157.67      8.47 o 
  -4   3   7       81.21       87.05      5.65 o 
  -3   3   7      278.54      279.35      6.67 o 
  -2   3   7      282.26      322.32      6.48 o 
  -1   3   7      769.33      862.64     15.74 o 
   0   3   7       68.21       74.16      3.43 o 
   1   3   7     2437.79     2679.07     62.30 o 
   2   3   7      464.41      490.82     18.80 o 
   3   3   7      124.01      115.49      8.86 o 
   4   3   7       81.76       80.56      8.00 o 
   5   3   7        0.50        0.57      0.78 o 
   6   3   7      156.32      178.22      7.15 o 
   7   3   7      167.90      179.38      7.20 o 
   8   3   7       32.77       29.70      3.18 o 
   9   3   7       11.83       10.81      1.63 o 
  -9   4   7        0.33        0.35      1.02 o 
  -8   4   7        1.58        0.96      0.42 o 
  -7   4   7        3.03        1.46      0.60 o 
  -6   4   7      109.17      104.53      5.12 o 
  -5   4   7      154.46      182.83      6.56 o 
  -4   4   7        7.44        8.35      1.70 o 
  -3   4   7        1.21        0.34      0.33 o 
  -2   4   7      336.12      402.27     12.29 o 
  -1   4   7      978.03      999.40     18.86 o 
   0   4   7       26.94       29.84      2.31 o 
   1   4   7       77.87       63.35      3.57 o 
   2   4   7      636.43      574.38     21.70 o 
   3   4   7       44.95       39.47      5.36 o 
   4   4   7        0.09       -0.65      1.16 o 
   5   4   7       36.83       38.42      2.45 o 
   6   4   7        4.48        3.67      1.44 o 
   7   4   7        6.99        3.15      1.18 o 
   8   4   7        7.98       10.84      1.42 o 
  -9   5   7        1.22        0.34      0.41 o 
  -8   5   7        0.11       -0.01      0.30 o 
  -7   5   7        1.29        0.79      0.36 o 
  -6   5   7       66.76       69.87      3.09 o 
  -5   5   7       35.89       38.26      2.11 o 
  -4   5   7        4.12        2.56      1.05 o 
  -3   5   7      207.25      233.76     10.41 o 
  -2   5   7      127.60      126.95      6.60 o 
  -1   5   7        4.28        3.72      0.87 o 
   0   5   7       58.33       57.28      3.51 o 
   1   5   7       40.66       42.30      3.13 o 
   2   5   7        0.00        1.61      1.35 o 
   3   5   7       27.44       21.74      4.09 o 
   4   5   7        0.31        0.84      1.76 o 
   5   5   7       28.51       27.72      4.84 o 
   6   5   7       24.11       30.85      4.04 o 
   7   5   7       56.12       55.22      5.11 o 
   8   5   7        0.08        0.04      0.29 o 
  -8   6   7        0.01       -0.10      0.37 o 
  -7   6   7        0.79       -0.34      0.55 o 
  -6   6   7        2.03        2.15      0.45 o 
  -5   6   7        0.07        0.07      0.32 o 
  -4   6   7       72.05       74.17      5.42 o 
  -3   6   7        8.24        9.11      1.36 o 
  -2   6   7       12.99       10.27      1.97 o 
  -1   6   7       27.66       24.42      3.11 o 
   0   6   7      375.11      373.40     14.19 o 
   1   6   7       38.37       37.34      4.02 o 
   2   6   7     1057.47     1011.00     20.54 o 
   3   6   7       47.83       42.08      2.56 o 
   4   6   7        0.90        1.69      0.63 o 
   5   6   7        0.09        0.51      0.86 o 
   6   6   7       34.84       40.69      4.43 o 
   7   6   7        7.92       11.41      2.11 o 
  -8   7   7       10.74       11.79      1.77 o 
  -7   7   7        1.81        2.53      0.99 o 
  -6   7   7        4.93        3.00      0.75 o 
  -5   7   7       10.78       11.94      1.71 o 
  -4   7   7       46.56       51.35      4.45 o 
  -3   7   7      232.75      256.56     20.89 o 
  -2   7   7       67.26       60.78      5.21 o 
  -1   7   7      219.96      238.22      7.80 o 
   0   7   7        1.75        1.49      0.68 o 
   1   7   7      137.21      128.99      5.93 o 
   2   7   7      316.56      315.40      9.78 o 
   3   7   7      199.66      226.10     18.04 o 
   4   7   7       29.69       33.55      6.97 o 
   5   7   7       14.28       16.15      2.20 o 
   6   7   7        2.76        1.85      0.86 o 
   7   7   7        0.00        0.27      0.41 o 
  -7   8   7        9.87        7.88      0.98 o 
  -6   8   7        1.67        1.32      0.68 o 
  -5   8   7       19.88       22.45      1.80 o 
  -4   8   7       40.45       35.07      4.05 o 
  -3   8   7       17.29       16.12      1.91 o 
  -2   8   7       10.61        9.96      1.47 o 
  -1   8   7       27.34       27.67      2.13 o 
   0   8   7       31.70       28.41      1.86 o 
   1   8   7        8.56        8.17      1.12 o 
   2   8   7        2.38        1.37      0.68 o 
   3   8   7      226.02      270.80     35.14 o 
   4   8   7        2.20        2.10      0.70 o 
   5   8   7       53.15       61.16     10.22 o 
   6   8   7        0.64        1.25      0.61 o 
  -6   9   7        1.91        2.75      0.60 o 
  -5   9   7       17.98       17.61      1.72 o 
  -4   9   7        1.87        2.06      0.64 o 
  -3   9   7        2.08        1.57      0.69 o 
  -2   9   7       67.93       74.87      5.65 o 
  -1   9   7       76.67       73.85      5.77 o 
   0   9   7        0.00        0.34      0.59 o 
   1   9   7       35.70       40.52      4.55 o 
   2   9   7        3.24        2.73      1.23 o 
   3   9   7        0.81        2.20      1.10 o 
   4   9   7        1.05        1.63      0.89 o 
   5   9   7       24.91       23.42      2.50 o 
  -4  10   7        0.00       -0.28      0.34 o 
  -3  10   7       19.81       17.62      1.69 o 
  -2  10   7        0.36        0.12      0.26 o 
  -1  10   7       55.95       52.84      4.34 o 
   0  10   7        0.47        0.44      0.45 o 
   1  10   7        2.69        4.07      1.37 o 
   2  10   7       14.32       14.39      1.56 o 
   3  10   7        8.58       10.12      1.82 o 
  -1  11   7        7.23        6.81      0.86 o 
   0  11   7       16.61       11.63      1.69 o 
 -10   0   8        5.83        3.52      0.92 o 
  -8   0   8        8.96        6.45      1.80 o 
  -6   0   8       40.33       24.25      3.34 o 
  -4   0   8     7563.70     7347.70    147.57 o 
  -2   0   8      430.04      399.96      9.00 o 
   0   0   8      220.77      263.54     16.99 o 
   2   0   8        0.36        6.64      4.38 o 
   4   0   8      136.22      128.27     28.72 o 
   6   0   8     1012.19     1109.06     41.90 o 
   8   0   8      121.88      126.57      5.37 o 
 -10   1   8        0.81        0.46      0.25 o 
  -9   1   8        5.23        6.18      0.92 o 
  -8   1   8        1.41        2.06      0.58 o 
  -7   1   8        7.71        8.14      1.42 o 
  -6   1   8        7.14        6.50      1.29 o 
  -5   1   8       48.74       54.73      3.28 o 
  -4   1   8      332.00      332.62      9.79 o 
  -3   1   8        7.96        9.25      0.85 o 
  -2   1   8      506.41      485.52      7.32 o 
  -1   1   8      175.00      182.83      6.36 o 
   0   1   8      137.53      135.72      5.39 o 
   1   1   8      887.17      988.85     25.57 o 
   2   1   8     3183.65     3292.26     54.16 o 
   3   1   8      129.62      169.37     10.12 o 
   4   1   8      142.35      143.96     26.95 o 
   5   1   8      132.22      141.78     25.74 o 
   6   1   8      151.71      157.33      9.07 o 
   7   1   8       92.02       95.28      4.11 o 
   8   1   8        2.21        2.12      0.58 o 
   9   1   8        0.17        0.20      0.43 o 
  -9   2   8       14.11       14.38      1.74 o 
  -8   2   8        8.10        5.78      1.14 o 
  -7   2   8        0.00       -0.24      0.39 o 
  -6   2   8       30.63       30.07      2.64 o 
  -5   2   8      128.10      139.50      7.93 o 
  -4   2   8       97.64      116.52      6.57 o 
  -3   2   8        0.14        0.21      0.36 o 
  -2   2   8      116.64       98.34      2.70 o 
  -1   2   8       68.63       73.52      3.83 o 
   0   2   8      223.66      209.82     10.27 o 
   1   2   8     1144.17     1300.81     34.97 o 
   2   2   8       48.82       31.29      4.06 o 
   3   2   8      118.45      108.60      8.45 o 
   4   2   8      132.52      124.35     14.89 o 
   5   2   8      151.18      149.12      4.76 o 
   6   2   8       10.60       11.19      1.62 o 
   7   2   8       62.14       61.34      4.00 o 
   8   2   8       34.60       33.17      2.16 o 
   9   2   8       16.45       14.38      1.36 o 
  -9   3   8        4.43        5.15      0.99 o 
  -8   3   8        1.42        1.25      0.50 o 
  -7   3   8        0.50        0.78      0.40 o 
  -6   3   8       18.83       21.43      1.85 o 
  -5   3   8       11.47       15.92      1.73 o 
  -4   3   8      581.64      618.16     21.33 o 
  -3   3   8      374.15      417.47     10.67 o 
  -2   3   8        0.72        0.30      0.31 o 
  -1   3   8     2140.87     2239.52     38.49 o 
   0   3   8      630.66      687.70     22.58 o 
   1   3   8     1010.99     1081.42     31.61 o 
   2   3   8      107.10       88.43      7.46 o 
   3   3   8      136.29      160.37     10.92 o 
   4   3   8        4.43        8.72      2.71 o 
   5   3   8       22.76       25.51      2.35 o 
   6   3   8       41.65       47.09      3.49 o 
   7   3   8        2.60        3.50      0.99 o 
   8   3   8        3.22        2.91      0.74 o 
  -9   4   8       46.90       40.87      2.94 o 
  -8   4   8       12.77       13.09      1.42 o 
  -7   4   8        4.17        3.56      0.85 o 
  -6   4   8       26.63       25.68      2.02 o 
  -5   4   8       77.67       94.10      4.30 o 
  -4   4   8       85.30       97.19      6.51 o 
  -3   4   8        2.86        5.76      1.42 o 
  -2   4   8      350.45      362.02     11.66 o 
  -1   4   8      113.40       93.48      4.29 o 
   0   4   8      468.65      474.52     11.57 o 
   1   4   8      138.80      129.35      9.13 o 
   2   4   8        7.72        4.39      1.66 o 
   3   4   8       34.14       39.08      5.55 o 
   4   4   8      115.83      130.07      5.89 o 
   5   4   8      237.99      277.91      7.13 o 
   6   4   8       33.98       34.49      4.29 o 
   7   4   8      103.29      104.34      7.31 o 
   8   4   8        1.98        1.42      0.54 o 
  -9   5   8        0.18        0.07      0.44 o 
  -8   5   8        2.06        1.47      0.52 o 
  -7   5   8        3.73        4.05      0.93 o 
  -6   5   8       23.75       27.82      1.82 o 
  -5   5   8        0.01        0.17      0.35 o 
  -4   5   8      207.76      235.95      6.86 o 
  -3   5   8      560.75      541.45     18.15 o 
  -2   5   8      154.22      172.65      8.16 o 
  -1   5   8      159.70      147.25      5.96 o 
   0   5   8       94.23       64.00      3.89 o 
   1   5   8      714.59      709.28     16.33 o 
   2   5   8       20.24       14.17      3.19 o 
   3   5   8      363.04      388.17     15.95 o 
   4   5   8      314.05      370.78     40.08 o 
   5   5   8       24.35       23.41      5.22 o 
   6   5   8        4.46        5.27      1.63 o 
   7   5   8        6.83        8.64      2.01 o 
   8   5   8        4.26        2.83      0.59 o 
  -8   6   8        1.72        3.85      0.83 o 
  -7   6   8       18.96       20.30      2.03 o 
  -6   6   8       79.40       89.31      3.80 o 
  -5   6   8       24.76       25.46      1.75 o 
  -4   6   8       31.43       31.05      2.19 o 
  -3   6   8      156.33      157.97      6.10 o 
  -2   6   8        2.18        1.95      0.84 o 
  -1   6   8       10.08       10.85      2.11 o 
   0   6   8       52.89       45.80      4.52 o 
   1   6   8       31.69       26.98      3.66 o 
   2   6   8      622.64      583.23     18.92 o 
   3   6   8      633.01      653.60     15.71 o 
   4   6   8      554.27      584.68     60.73 o 
   5   6   8        0.71        3.24      0.95 o 
   6   6   8        2.83        2.97      1.18 o 
   7   6   8       10.30       10.69      1.97 o 
  -7   7   8        8.69       10.78      1.33 o 
  -6   7   8        0.55        0.50      0.45 o 
  -5   7   8        0.81        0.25      0.28 o 
  -4   7   8       39.60       45.82      2.65 o 
  -3   7   8       39.48       35.54      2.86 o 
  -2   7   8      175.90      184.79      6.92 o 
  -1   7   8      615.96      668.61     32.64 o 
   0   7   8       59.24       58.66      3.75 o 
   1   7   8      364.03      416.24      9.32 o 
   2   7   8       13.04       18.39      1.73 o 
   3   7   8       86.07      107.69     13.97 o 
   4   7   8       13.85       11.41      1.70 o 
   5   7   8       44.99       37.51      4.90 o 
   6   7   8        1.73        3.24      1.10 o 
   7   7   8        4.33        3.66      0.92 o 
  -7   8   8        0.15        0.22      0.77 o 
  -6   8   8        3.00        3.26      0.76 o 
  -5   8   8        7.50        5.89      1.08 o 
  -4   8   8        0.63        0.48      0.49 o 
  -3   8   8       37.53       34.18      4.15 o 
  -2   8   8      106.30      108.61      5.22 o 
  -1   8   8      215.11      229.16      8.31 o 
   0   8   8        0.02        0.62      0.62 o 
   1   8   8       36.49       36.91      3.02 o 
   2   8   8      123.41      129.28      5.83 o 
   3   8   8       42.83       39.65      4.52 o 
   4   8   8        0.79        1.06      1.37 o 
   5   8   8        3.30        4.40      0.94 o 
  -5   9   8       13.15       13.05      1.40 o 
  -4   9   8       11.24       10.52      1.44 o 
  -3   9   8        4.85        5.47      1.09 o 
  -2   9   8       64.82       70.44      5.64 o 
  -1   9   8       92.68       95.48      4.01 o 
   0   9   8       68.87       69.71      5.72 o 
   1   9   8        5.95        3.80      1.34 o 
   2   9   8        0.53        1.17      0.82 o 
   3   9   8       19.44       18.48      2.83 o 
   4   9   8        8.78        4.90      1.36 o 
   5   9   8        1.45        1.99      0.65 o 
  -4  10   8        0.02        0.41      0.41 o 
  -3  10   8       13.10       10.24      1.23 o 
  -2  10   8       17.71       20.69      2.57 o 
  -1  10   8        1.23        0.31      0.33 o 
   0  10   8       14.65       17.63      2.53 o 
   1  10   8        2.46        4.57      1.30 o 
   2  10   8        4.41        4.27      1.31 o 
   3  10   8       28.51       30.93      3.09 o 
  -9   0   9        1.46        0.58      0.36 o 
  -7   0   9       10.24       14.55      2.43 o 
  -5   0   9       27.86       23.95      3.07 o 
  -3   0   9        5.29        3.96      0.85 o 
  -1   0   9      169.91      157.06      4.80 o 
   1   0   9       39.36       44.86      4.60 o 
   3   0   9       25.68       24.89      2.95 o 
   5   0   9       10.72        8.46      1.75 o 
   7   0   9      383.42      401.57     23.21 o 
   9   0   9        3.62        4.87      1.18 o 
  -9   1   9        0.02       -0.20      0.33 o 
  -8   1   9        6.86        3.93      0.91 o 
  -7   1   9        8.91        6.75      1.20 o 
  -6   1   9       14.57        9.37      1.76 o 
  -5   1   9       24.09       23.06      2.15 o 
  -4   1   9      123.72      119.48      5.45 o 
  -3   1   9       71.29       67.38      2.47 o 
  -2   1   9       63.69       57.36      2.05 o 
  -1   1   9       48.29       35.21      1.91 o 
   0   1   9        5.24        8.26      1.33 o 
   1   1   9       21.84       19.42      1.91 o 
   2   1   9       99.50      110.94      5.48 o 
   3   1   9       64.94       64.26      3.63 o 
   4   1   9      386.25      437.20     70.55 o 
   5   1   9       72.49       78.36      2.57 o 
   6   1   9        7.16       11.08      1.55 o 
   7   1   9       61.68       68.12      3.40 o 
   8   1   9        5.31        5.25      0.86 o 
   9   1   9        0.21        0.50      0.58 o 
  -9   2   9        1.48        1.18      0.67 o 
  -8   2   9        9.12        7.09      1.32 o 
  -7   2   9       28.32       32.70      2.40 o 
  -6   2   9      130.37      140.64      6.40 o 
  -5   2   9       64.68       69.33      3.81 o 
  -4   2   9       95.45      122.14      4.71 o 
  -3   2   9       29.72       28.71      1.59 o 
  -2   2   9        5.23        5.33      0.82 o 
  -1   2   9      226.34      225.96      7.63 o 
   0   2   9      145.62      154.09      9.16 o 
   1   2   9     1087.40     1203.51     33.99 o 
   2   2   9        0.01       24.22      3.75 o 
   3   2   9       54.37       62.22      5.76 o 
   4   2   9       32.62       32.26      6.94 o 
   5   2   9      549.13      650.21     28.22 o 
   6   2   9      652.59      739.84     36.73 o 
   7   2   9      126.47      130.74      5.91 o 
   8   2   9       12.60       12.45      1.27 o 
  -9   3   9        6.71        5.92      1.05 o 
  -8   3   9        0.38        0.58      0.38 o 
  -7   3   9        0.00        0.27      0.42 o 
  -6   3   9        0.00        0.54      0.41 o 
  -5   3   9       23.27       26.56      1.90 o 
  -4   3   9      268.85      296.43     15.07 o 
  -3   3   9        4.89        3.43      0.69 o 
  -2   3   9      397.60      436.03      8.94 o 
  -1   3   9     1746.53     1866.41     43.06 o 
   0   3   9      727.51      876.06     27.70 o 
   1   3   9      313.34      352.99     15.89 o 
   2   3   9      129.05      125.22      9.34 o 
   3   3   9       12.91        6.77      2.27 o 
   4   3   9      146.67      148.18     20.71 o 
   5   3   9       41.78       47.32      2.45 o 
   6   3   9       37.02       34.10      2.99 o 
   7   3   9        0.68        0.46      0.57 o 
   8   3   9        2.21        3.16      0.83 o 
  -9   4   9        0.00       -0.27      0.27 o 
  -8   4   9        0.17        0.27      0.35 o 
  -7   4   9       29.88       32.40      2.33 o 
  -6   4   9      178.33      202.78      5.98 o 
  -5   4   9        0.36        0.62      0.63 o 
  -4   4   9       34.14       36.29      3.99 o 
  -3   4   9       86.26       75.28      5.57 o 
  -2   4   9        5.57        2.77      0.79 o 
  -1   4   9       90.05       88.02      4.32 o 
   0   4   9      103.78      140.78      9.67 o 
   1   4   9      113.86      117.87      9.07 o 
   2   4   9      762.76      858.82     29.97 o 
   3   4   9       20.47       19.70      4.01 o 
   4   4   9       82.64      106.05      5.49 o 
   5   4   9        0.05        0.37      0.35 o 
   6   4   9        3.46        4.94      1.58 o 
   7   4   9       17.50       17.07      2.81 o 
   8   4   9        0.30        0.21      0.34 o 
  -8   5   9        5.42        5.79      0.87 o 
  -7   5   9        1.35        0.11      0.44 o 
  -6   5   9        7.08        9.57      1.06 o 
  -5   5   9       24.14       25.94      1.77 o 
  -4   5   9       44.33       48.06      2.04 o 
  -3   5   9       47.65       53.53      4.90 o 
  -2   5   9        9.00       12.06      2.23 o 
  -1   5   9        0.31        0.22      0.44 o 
   0   5   9        8.76        8.10      1.41 o 
   1   5   9        7.90        7.42      2.29 o 
   2   5   9      540.67      484.71     21.60 o 
   3   5   9      237.60      243.84      8.22 o 
   4   5   9       14.18       18.39      2.14 o 
   5   5   9       12.57       10.27      2.15 o 
   6   5   9        0.58        1.39      0.65 o 
   7   5   9       33.49       39.30      4.04 o 
  -8   6   9        4.89        3.27      0.71 o 
  -7   6   9        0.71       -0.31      0.56 o 
  -6   6   9       19.56       17.07      1.63 o 
  -5   6   9       43.37       43.97      2.32 o 
  -4   6   9      166.84      180.91      6.07 o 
  -3   6   9        1.00        1.48      0.84 o 
  -2   6   9       21.60       24.91      3.09 o 
  -1   6   9      348.20      338.92     13.48 o 
   0   6   9      297.78      310.99      9.05 o 
   1   6   9       27.42       25.71      1.94 o 
   2   6   9      474.82      510.57     13.18 o 
   3   6   9      547.11      511.62     13.48 o 
   4   6   9        1.07       -0.31      0.57 o 
   5   6   9       16.25       15.40      1.89 o 
   6   6   9        0.15        0.76      0.55 o 
   7   6   9        1.84        2.11      0.88 o 
  -7   7   9        8.38        5.90      1.11 o 
  -6   7   9        0.94        0.38      0.62 o 
  -5   7   9        3.32        4.02      1.20 o 
  -4   7   9        0.14        0.20      0.36 o 
  -3   7   9       37.48       37.62      4.35 o 
  -2   7   9      114.82      108.16      5.16 o 
  -1   7   9      630.78      671.54     30.85 o 
   0   7   9        1.72        1.95      0.81 o 
   1   7   9       23.81       23.76      2.41 o 
   2   7   9      823.46      811.85     20.95 o 
   3   7   9       71.95       85.54      8.62 o 
   4   7   9       67.41       63.30      6.30 o 
   5   7   9       32.69       29.62      4.74 o 
   6   7   9       57.62       63.77      6.51 o 
  -6   8   9        0.36        0.71      0.53 o 
  -5   8   9        4.80        5.24      1.02 o 
  -4   8   9       20.36       16.56      1.92 o 
  -3   8   9       16.66       16.72      1.97 o 
  -2   8   9      196.94      203.93      6.02 o 
  -1   8   9      695.95      765.76     13.55 o 
   0   8   9        5.26        3.82      0.88 o 
   1   8   9        0.91        0.66      0.34 o 
   2   8   9        0.05        0.45      0.46 o 
   3   8   9       48.82       50.71      5.11 o 
   4   8   9        3.88        2.20      1.05 o 
   5   8   9        0.93        3.31      1.13 o 
  -5   9   9        2.68        4.60      1.27 o 
  -4   9   9        7.22        7.88      1.78 o 
  -3   9   9       96.28      114.93      7.29 o 
  -2   9   9       48.59       49.75      3.21 o 
  -1   9   9       46.16       47.74      2.50 o 
   0   9   9       14.97       14.41      1.71 o 
   1   9   9       30.00       30.69      2.52 o 
   2   9   9        4.84        5.89      1.70 o 
   3   9   9       23.65       23.23      3.14 o 
   4   9   9        3.09        4.48      1.24 o 
  -3  10   9       20.17       19.00      2.35 o 
  -2  10   9        5.90        2.54      0.88 o 
  -1  10   9        0.12       -0.40      0.42 o 
   0  10   9       16.95       15.25      2.27 o 
   1  10   9        1.89        1.35      0.63 o 
   2  10   9        7.00       10.96      1.88 o 
  -8   0  10       18.31       16.45      2.66 o 
  -6   0  10     1502.67     1477.32     38.54 o 
  -4   0  10     1161.36     1154.06     63.95 o 
  -2   0  10       20.44       17.29      1.61 o 
   0   0  10       45.35       59.85      6.71 o 
   2   0  10      229.25      255.31     24.02 o 
   4   0  10      126.02      148.15      8.18 o 
   6   0  10      627.96      642.15     21.89 o 
   8   0  10        0.23        0.05      0.59 o 
  -9   1  10        0.93        1.06      0.47 o 
  -8   1  10        5.44        3.99      1.03 o 
  -7   1  10        0.95        0.83      0.44 o 
  -6   1  10        3.43        1.21      0.49 o 
  -5   1  10       52.81       48.23      2.59 o 
  -4   1  10      139.12      141.95      4.45 o 
  -3   1  10      312.53      326.89      6.37 o 
  -2   1  10        0.13        0.14      0.18 o 
  -1   1  10       96.10      103.59      2.87 o 
   0   1  10     3189.94     3180.00     53.98 o 
   1   1  10       11.96       16.98      1.58 o 
   2   1  10       17.63       10.38      1.15 o 
   3   1  10      113.32      164.88      5.78 o 
   4   1  10      377.55      385.59     51.23 o 
   5   1  10     1510.00     1640.84    120.19 o 
   6   1  10      106.73      119.48      7.54 o 
   7   1  10       19.39       19.35      1.74 o 
   8   1  10       29.65       29.39      1.91 o 
  -9   2  10        8.34        6.89      1.13 o 
  -8   2  10       16.77       14.05      1.89 o 
  -7   2  10      202.73      208.16     15.92 o 
  -6   2  10      126.70      123.23      4.63 o 
  -5   2  10        2.45        0.70      0.75 o 
  -4   2  10       61.53       65.43      3.50 o 
  -3   2  10      330.88      367.27      8.58 o 
  -2   2  10      495.11      566.30     10.83 o 
  -1   2  10       68.76       59.38      3.90 o 
   0   2  10      841.51      889.19     27.88 o 
   1   2  10      604.02      666.06     23.30 o 
   2   2  10       29.99       23.85      3.93 o 
   3   2  10       77.80       95.19     11.10 o 
   4   2  10       72.88       84.41     12.71 o 
   5   2  10      842.24      941.54     44.65 o 
   6   2  10       38.92       50.35      3.56 o 
   7   2  10       12.54       13.06      1.74 o 
   8   2  10        2.72        1.81      0.54 o 
  -9   3  10        4.46        5.11      0.93 o 
  -8   3  10        1.68        2.26      0.74 o 
  -7   3  10       91.90       80.94      3.80 o 
  -6   3  10        0.01        0.19      0.59 o 
  -5   3  10        1.53        1.20      0.34 o 
  -4   3  10       20.75       17.61      1.78 o 
  -3   3  10       27.50       31.97      2.29 o 
  -2   3  10       74.69       83.04      3.54 o 
  -1   3  10      332.77      352.68     10.43 o 
   0   3  10       23.29       31.20      4.37 o 
   1   3  10      386.40      416.92     18.24 o 
   2   3  10      301.34      272.63     14.85 o 
   3   3  10        2.05        0.53      0.41 o 
   4   3  10       28.89       32.66      2.25 o 
   5   3  10      138.95      157.22      5.85 o 
   6   3  10      173.37      173.18      6.99 o 
   7   3  10        6.03        5.99      1.68 o 
   8   3  10       19.17       17.91      1.72 o 
  -9   4  10        0.28        0.30      0.28 o 
  -8   4  10        0.06       -0.27      0.55 o 
  -7   4  10       59.57       63.86      3.28 o 
  -6   4  10        5.77        6.59      0.84 o 
  -5   4  10      123.79      120.86      3.95 o 
  -4   4  10      110.69      116.53      4.28 o 
  -3   4  10        4.02        6.20      1.54 o 
  -2   4  10      218.72      224.38     10.06 o 
  -1   4  10      142.20      173.11     11.21 o 
   0   4  10      332.56      366.45     17.24 o 
   1   4  10       26.71       20.38      3.85 o 
   2   4  10       40.66       28.94      4.81 o 
   3   4  10        3.60        1.39      0.38 o 
   4   4  10        0.84        2.35      0.59 o 
   5   4  10       51.65       41.69      2.59 o 
   6   4  10        0.02        0.29      0.47 o 
   7   4  10        1.24        0.69      0.75 o 
   8   4  10        0.00       -0.32      0.32 o 
  -8   5  10        0.00        0.13      0.28 o 
  -7   5  10        2.78        2.34      0.67 o 
  -6   5  10       32.65       30.14      1.89 o 
  -5   5  10       17.11       19.06      1.53 o 
  -4   5  10        4.95        5.83      0.92 o 
  -3   5  10        7.23        6.81      1.05 o 
  -2   5  10       23.57       21.49      2.41 o 
  -1   5  10      163.15      174.09     11.63 o 
   0   5  10      170.53      153.61     11.02 o 
   1   5  10       16.01       15.55      3.56 o 
   2   5  10        3.02        4.19      0.79 o 
   3   5  10       89.75       82.44      4.59 o 
   4   5  10       33.31       25.38      2.59 o 
   5   5  10        0.35        0.17      0.37 o 
   6   5  10       37.51       40.61      4.99 o 
   7   5  10       10.75       13.70      2.25 o 
  -8   6  10        0.56        0.77      0.69 o 
  -7   6  10        4.81        7.18      1.57 o 
  -6   6  10        0.21        0.18      0.31 o 
  -5   6  10        0.60        0.69      0.30 o 
  -4   6  10        7.00        6.58      1.32 o 
  -3   6  10        1.12        2.19      0.86 o 
  -2   6  10      161.31      178.20      5.60 o 
  -1   6  10       79.40       87.30      6.18 o 
   0   6  10       12.66       22.05      3.09 o 
   1   6  10      302.10      332.90      9.98 o 
   2   6  10        1.75        1.07      0.31 o 
   3   6  10        0.61        0.31      0.38 o 
   4   6  10      130.91      113.58      8.95 o 
   5   6  10        2.21        2.16      0.69 o 
   6   6  10        7.19        9.14      1.30 o 
   7   6  10        5.93        7.59      1.49 o 
  -7   7  10        1.03        0.47      0.33 o 
  -6   7  10       15.79       22.96      2.06 o 
  -5   7  10       13.03       11.01      1.55 o 
  -4   7  10        0.80        1.71      0.78 o 
  -3   7  10        7.37        7.50      1.37 o 
  -2   7  10      206.93      227.59      9.96 o 
  -1   7  10      193.39      201.26      7.03 o 
   0   7  10      232.03      255.56     14.45 o 
   1   7  10       13.19        9.15      1.56 o 
   2   7  10      187.24      187.84      7.36 o 
   3   7  10        8.03        7.29      1.93 o 
   4   7  10      104.29      117.80     16.46 o 
   5   7  10       78.20       76.71     11.47 o 
   6   7  10        4.96        5.77      0.90 o 
  -6   8  10        1.11        0.94      0.99 o 
  -5   8  10        3.41        3.60      1.36 o 
  -4   8  10        0.09       -0.23      0.73 o 
  -3   8  10       36.82       34.09      4.14 o 
  -2   8  10       20.86       23.56      2.40 o 
  -1   8  10       31.78       31.65      2.56 o 
   0   8  10       38.21       43.04      3.83 o 
   1   8  10       91.01       98.10      5.22 o 
   2   8  10        0.04        0.52      0.80 o 
   3   8  10      115.10      130.74      8.20 o 
   4   8  10       31.00       28.88      3.48 o 
   5   8  10        1.91        3.97      1.16 o 
  -5   9  10       14.51       16.37      2.21 o 
  -4   9  10        1.87        2.46      0.99 o 
  -3   9  10       37.53       36.95      3.86 o 
  -2   9  10       50.36       49.93      3.16 o 
  -1   9  10        0.32       -0.21      0.71 o 
   0   9  10       45.46       51.12      3.26 o 
   1   9  10       34.98       33.74      2.63 o 
   2   9  10        1.13        0.21      0.43 o 
   3   9  10       26.11       30.93      3.42 o 
   4   9  10        0.00        0.15      0.42 o 
  -3  10  10        7.66        7.00      1.34 o 
  -2  10  10        3.00        1.33      0.47 o 
   0  10  10        5.13        3.00      0.86 o 
   1  10  10        7.74        9.81      1.75 o 
   2  10  10        5.15        7.99      1.55 o 
  -9   0  11       17.06       14.17      1.58 o 
  -7   0  11        4.91        7.58      1.84 o 
  -5   0  11      221.08      247.84     16.93 o 
  -3   0  11      246.73      256.40     16.09 o 
  -1   0  11      555.36      602.94     57.68 o 
   1   0  11      307.86      359.52     25.30 o 
   3   0  11      562.84      611.51     87.88 o 
   5   0  11      109.82      122.07      7.73 o 
   7   0  11      115.57      114.04      7.72 o 
  -9   1  11        2.61        1.88      0.41 o 
  -8   1  11       13.83       11.71      2.01 o 
  -7   1  11      157.85      141.45     12.73 o 
  -6   1  11     1239.25     1190.40     79.45 o 
  -5   1  11       26.66       26.11      1.90 o 
  -4   1  11       14.28        9.77      1.08 o 
  -3   1  11        9.46        8.78      0.92 o 
  -2   1  11      112.77      109.16      4.05 o 
  -1   1  11      159.32      152.78      5.48 o 
   0   1  11        5.16        3.81      0.57 o 
   1   1  11      417.40      532.89     11.27 o 
   2   1  11      136.91      142.87      5.27 o 
   3   1  11        8.46       11.11      1.70 o 
   4   1  11      152.43      168.06      5.23 o 
   5   1  11      122.36      128.63      4.88 o 
   6   1  11      161.59      176.51      8.66 o 
   7   1  11        0.08        0.28      0.50 o 
   8   1  11       53.28       48.83      3.03 o 
  -9   2  11        1.38        1.97      0.45 o 
  -8   2  11        9.43        7.11      1.32 o 
  -7   2  11        2.12        1.57      0.75 o 
  -6   2  11        0.02        0.50      0.56 o 
  -5   2  11       31.69       25.21      1.64 o 
  -4   2  11       60.67       60.34      3.46 o 
  -3   2  11        1.35        0.92      0.60 o 
  -2   2  11      176.50      186.46      5.66 o 
  -1   2  11     1825.19     1922.46     27.08 o 
   0   2  11      647.86      638.74     23.39 o 
   1   2  11      216.76      237.58     13.17 o 
   2   2  11       57.68       76.58      5.57 o 
   3   2  11      130.23      143.42     19.93 o 
   4   2  11        1.65        2.41      0.41 o 
   5   2  11      362.73      439.24     21.27 o 
   6   2  11      467.42      449.16     12.09 o 
   7   2  11        0.16        0.29      0.30 o 
   8   2  11        1.24        0.86      0.28 o 
  -9   3  11        0.23        0.34      0.35 o 
  -8   3  11        0.64        0.23      0.52 o 
  -7   3  11       17.00       15.83      1.64 o 
  -6   3  11        4.82        3.58      0.64 o 
  -5   3  11        4.50        6.19      0.83 o 
  -4   3  11        9.60        9.82      1.40 o 
  -3   3  11        3.48        2.72      0.73 o 
  -2   3  11      241.13      213.62      6.27 o 
  -1   3  11      563.17      585.34     15.50 o 
   0   3  11       60.47       68.88      6.98 o 
   1   3  11       74.32       71.37      7.21 o 
   2   3  11        7.00       10.45      2.83 o 
   3   3  11       77.31       76.70      3.71 o 
   4   3  11       68.54       79.08      3.07 o 
   5   3  11      149.70      139.46      8.95 o 
   6   3  11       68.69       55.25      3.72 o 
   7   3  11       51.32       52.61      4.66 o 
   8   3  11       33.73       34.85      4.83 o 
  -9   4  11        0.67       -0.17      0.21 o 
  -8   4  11        0.77        1.02      0.34 o 
  -7   4  11       12.36       11.91      1.66 o 
  -6   4  11       14.23       13.70      1.30 o 
  -5   4  11       18.28       18.33      1.47 o 
  -4   4  11       35.39       44.18      2.62 o 
  -3   4  11        6.99        6.00      1.58 o 
  -2   4  11        6.55       11.81      2.24 o 
  -1   4  11      469.66      504.46     21.52 o 
   0   4  11       93.24       77.70      7.72 o 
   1   4  11      291.34      310.96     16.65 o 
   2   4  11        6.28        7.60      2.44 o 
   3   4  11       13.88       17.44      1.67 o 
   4   4  11        4.74        1.19      0.57 o 
   5   4  11        8.30        9.64      1.39 o 
   6   4  11        8.49        9.40      1.45 o 
   7   4  11        0.03        0.00      0.31 o 
  -8   5  11        6.32        5.82      1.04 o 
  -7   5  11        0.35        0.11      0.38 o 
  -6   5  11       20.29       18.35      1.45 o 
  -5   5  11       29.53       37.60      2.15 o 
  -4   5  11        0.38       -0.15      0.31 o 
  -3   5  11        5.60        7.13      1.03 o 
  -2   5  11        9.19        9.60      1.46 o 
  -1   5  11       18.22       20.11      3.90 o 
   0   5  11        3.45        4.52      1.63 o 
   1   5  11       63.57       76.13      3.93 o 
   2   5  11       61.52       61.43      4.61 o 
   3   5  11       49.85       62.15      4.01 o 
   4   5  11       13.29       16.11      1.68 o 
   5   5  11      141.10      133.05     15.12 o 
   6   5  11       72.13       86.35      7.55 o 
   7   5  11        0.11        0.32      0.55 o 
  -8   6  11        0.02        0.47      0.41 o 
  -7   6  11        3.00        1.69      0.96 o 
  -6   6  11       33.79       31.94      2.61 o 
  -5   6  11       31.88       28.51      2.65 o 
  -4   6  11        5.41        6.20      1.24 o 
  -3   6  11        0.00        1.85      0.73 o 
  -2   6  11      310.14      337.79     11.74 o 
  -1   6  11      424.88      466.96     16.67 o 
   0   6  11      324.02      379.69     14.57 o 
   1   6  11      587.63      575.83     26.21 o 
   2   6  11      123.99      138.80      6.24 o 
   3   6  11        3.96        4.03      1.07 o 
   4   6  11        0.69        0.11      0.38 o 
   5   6  11        0.14       -0.27      0.50 o 
   6   6  11       25.50       21.04      1.90 o 
  -7   7  11        0.16        0.45      0.29 o 
  -6   7  11        0.16        0.11      0.58 o 
  -5   7  11       12.52       13.42      2.40 o 
  -4   7  11        7.20        6.93      1.30 o 
  -3   7  11       29.72       32.27      2.86 o 
  -2   7  11        7.96       12.08      1.74 o 
  -1   7  11      111.96      123.58      7.69 o 
   0   7  11      746.55      770.93     17.52 o 
   1   7  11        8.75        8.90      1.44 o 
   2   7  11      250.25      248.72      9.81 o 
   3   7  11       16.13       17.11      2.08 o 
   4   7  11       21.82       25.36      4.39 o 
   5   7  11       20.74       19.17      2.43 o 
   6   7  11        1.46        0.94      0.31 o 
  -6   8  11        8.11        7.31      1.46 o 
  -5   8  11        3.48        3.89      1.22 o 
  -4   8  11        0.65        0.91      0.71 o 
  -3   8  11       68.35       82.26      6.36 o 
  -2   8  11       12.91       15.11      2.55 o 
  -1   8  11       74.17       66.41      3.24 o 
   0   8  11       43.45       43.89      3.20 o 
   1   8  11      197.82      190.05      7.13 o 
   2   8  11       45.10       46.26      4.75 o 
   3   8  11       20.50       16.38      2.73 o 
   4   8  11        6.89        7.86      1.73 o 
   5   8  11        4.07        4.95      1.18 o 
  -4   9  11        8.60       10.11      1.85 o 
  -3   9  11       37.58       37.82      3.76 o 
  -2   9  11       17.04       19.49      2.74 o 
  -1   9  11       11.30        8.81      1.90 o 
   0   9  11        9.02       10.35      1.36 o 
   1   9  11        0.38       -0.14      0.34 o 
   2   9  11        0.02        0.84      0.75 o 
   3   9  11       27.08       24.79      2.92 o 
  -1  10  11        1.90        1.30      0.65 o 
   0  10  11        2.98        3.75      0.96 o 
   1  10  11       13.68       15.78      2.04 o 
  -8   0  12        1.24       -0.86      0.86 o 
  -6   0  12      108.46      114.01      7.67 o 
  -4   0  12      276.68      282.36     15.78 o 
  -2   0  12      727.39      753.72     26.53 o 
   0   0  12        0.45        0.67      0.38 o 
   2   0  12      176.53      202.36     25.25 o 
   4   0  12      851.63      926.00     19.47 o 
   6   0  12        2.09        3.41      0.87 o 
   8   0  12        0.22        0.49      0.35 o 
  -9   1  12        0.10        0.12      0.25 o 
  -8   1  12        0.15        0.02      0.44 o 
  -7   1  12       36.53       35.58      3.09 o 
  -6   1  12      106.78      115.42     11.13 o 
  -5   1  12       10.11       12.79      1.14 o 
  -4   1  12        0.29        0.23      0.29 o 
  -3   1  12        0.02        0.18      0.48 o 
  -2   1  12       71.27       80.27      3.57 o 
  -1   1  12      604.68      648.30     12.28 o 
   0   1  12      490.10      560.48     31.08 o 
   1   1  12        2.90        2.37      0.56 o 
   2   1  12       11.45       11.18      1.31 o 
   3   1  12        0.28        1.88      0.83 o 
   4   1  12       77.12       70.78      2.32 o 
   5   1  12      774.17      780.93     12.25 o 
   6   1  12        0.13       -0.37      0.42 o 
   7   1  12       10.42       10.20      1.51 o 
   8   1  12        0.02       -0.27      0.33 o 
  -9   2  12        0.03        0.04      0.27 o 
  -8   2  12        0.74        0.16      0.37 o 
  -7   2  12        8.14        8.15      1.41 o 
  -6   2  12       10.20       12.37      1.82 o 
  -5   2  12        0.84        1.48      0.61 o 
  -4   2  12        0.34        0.37      0.59 o 
  -3   2  12        0.61        0.88      0.34 o 
  -2   2  12      213.40      207.42      6.23 o 
  -1   2  12      549.90      587.83     11.52 o 
   0   2  12      175.77      153.02     10.58 o 
   1   2  12       41.04       53.13      4.80 o 
   2   2  12       79.58       70.80      8.73 o 
   3   2  12      745.35      811.95     14.39 o 
   4   2  12       16.48       17.96      1.07 o 
   5   2  12       36.34       36.06      2.06 o 
   6   2  12        5.41        5.45      0.90 o 
   7   2  12        2.79        2.56      0.63 o 
   8   2  12        0.78        0.42      0.48 o 
  -9   3  12        2.62        1.34      0.31 o 
  -8   3  12       20.43       16.62      1.89 o 
  -7   3  12        8.06        6.64      1.89 o 
  -6   3  12        9.41        8.91      1.03 o 
  -5   3  12       15.90       11.45      1.36 o 
  -4   3  12       45.90       49.81      3.66 o 
  -3   3  12       45.98       38.68      2.69 o 
  -2   3  12       93.47       80.01      3.78 o 
  -1   3  12        2.18        1.85      1.28 o 
   0   3  12      135.47      119.60      9.66 o 
   1   3  12       91.09      101.56      9.13 o 
   2   3  12       10.70       10.01      2.72 o 
   3   3  12        1.23        0.96      0.45 o 
   4   3  12       99.83      119.12      5.51 o 
   5   3  12        1.98        1.61      0.38 o 
   6   3  12        0.14        0.51      0.27 o 
   7   3  12        0.02       -0.27      0.27 o 
  -8   4  12        0.35        0.56      0.59 o 
  -7   4  12        5.00        3.34      1.36 o 
  -6   4  12        0.04       -0.30      0.38 o 
  -5   4  12        0.68        0.37      0.35 o 
  -4   4  12       12.06        9.87      1.29 o 
  -3   4  12        0.00        0.51      0.38 o 
  -2   4  12        7.21        8.80      1.56 o 
  -1   4  12       69.35       69.80      7.64 o 
   0   4  12      176.20      192.97     13.06 o 
   1   4  12       21.58       19.19      4.00 o 
   2   4  12       12.58       13.45      1.74 o 
   3   4  12      227.22      246.17     32.44 o 
   4   4  12       28.62       38.22      3.30 o 
   5   4  12      187.69      182.66      6.92 o 
   6   4  12       68.72       69.08      8.77 o 
   7   4  12       12.54       13.35      2.12 o 
  -8   5  12       17.79       13.74      2.14 o 
  -7   5  12        4.96        4.68      1.39 o 
  -6   5  12       47.61       52.35      2.84 o 
  -5   5  12        0.52        0.42      0.47 o 
  -4   5  12        8.41       11.48      1.38 o 
  -3   5  12       94.80       99.50      7.21 o 
  -2   5  12       13.87       17.87      2.03 o 
  -1   5  12        4.19        5.56      1.43 o 
   0   5  12       11.07       10.62      2.01 o 
   1   5  12        9.42       10.05      1.44 o 
   2   5  12       56.20       63.71      4.70 o 
   3   5  12        0.23        0.88      0.54 o 
   4   5  12       11.67       10.96      1.34 o 
   5   5  12        0.01       -0.31      0.39 o 
   6   5  12        8.03        7.71      1.29 o 
   7   5  12        0.32        0.48      0.33 o 
  -7   6  12        2.42        2.44      0.76 o 
  -6   6  12        1.10       -0.25      0.60 o 
  -5   6  12        5.18        3.23      1.31 o 
  -4   6  12       38.23       43.45      3.96 o 
  -3   6  12       17.16       16.65      2.08 o 
  -2   6  12        3.57        4.25      0.89 o 
  -1   6  12        4.92        5.65      1.58 o 
   0   6  12     1125.84     1100.44     52.15 o 
   1   6  12      850.02      909.80     54.89 o 
   2   6  12      101.41       82.80      6.19 o 
   3   6  12      126.01      123.83     16.28 o 
   4   6  12       57.53       66.57      9.46 o 
   5   6  12        7.78        7.00      1.16 o 
   6   6  12        4.33        1.38      0.56 o 
  -6   7  12        2.25        1.99      0.88 o 
  -5   7  12        7.68        9.07      2.03 o 
  -4   7  12      143.02      181.58     10.07 o 
  -3   7  12      549.74      594.44     33.55 o 
  -2   7  12        0.16        0.34      0.34 o 
  -1   7  12       26.52       33.51      4.20 o 
   0   7  12      105.68       99.90      5.05 o 
   1   7  12      125.97      118.73      7.63 o 
   2   7  12       34.98       31.05      2.84 o 
   3   7  12      108.82       94.42      6.97 o 
   4   7  12        4.13        6.49      1.18 o 
   5   7  12        2.14        2.54      0.69 o 
  -5   8  12        8.22        6.66      1.60 o 
  -4   8  12       66.90       80.44      5.97 o 
  -3   8  12      108.92      121.10      7.59 o 
  -2   8  12       13.82       22.36      3.11 o 
  -1   8  12       13.54       11.18      2.27 o 
   0   8  12      165.19      165.32      8.38 o 
   1   8  12        2.08        1.17      0.59 o 
   2   8  12       33.83       39.66      4.25 o 
   3   8  12        2.27        1.72      0.94 o 
   4   8  12       13.08       13.28      2.11 o 
  -4   9  12       16.32       17.94      2.32 o 
  -3   9  12       41.77       36.24      3.30 o 
  -2   9  12        5.18        6.04      1.03 o 
  -1   9  12        9.12        7.91      1.76 o 
   0   9  12        0.01       -0.17      0.41 o 
   1   9  12       13.14        9.05      1.74 o 
   2   9  12        0.59        0.40      0.50 o 
   3   9  12        6.82        8.23      1.58 o 
  -1  10  12        0.01        0.47      0.32 o 
  -9   0  13        0.06        0.16      0.43 o 
  -7   0  13       50.31       53.13      5.16 o 
  -5   0  13        6.40        6.24      1.13 o 
  -3   0  13      399.19      441.36     15.75 o 
  -1   0  13      144.28      162.40     10.95 o 
   1   0  13      256.16      262.71     30.51 o 
   3   0  13     1243.99     1246.59     24.22 o 
   5   0  13      208.75      219.04      6.28 o 
   7   0  13        0.63        2.27      1.01 o 
  -9   1  13       10.58        8.01      1.06 o 
  -8   1  13       47.86       31.51      2.08 o 
  -7   1  13        2.91        2.89      0.84 o 
  -6   1  13      168.96      165.65      8.95 o 
  -5   1  13        4.55        2.43      0.65 o 
  -4   1  13      264.93      253.38      7.71 o 
  -3   1  13        0.67       -0.25      0.43 o 
  -2   1  13        0.43        0.74      0.44 o 
  -1   1  13       86.94      103.95      6.69 o 
   0   1  13        0.58        0.55      0.81 o 
   1   1  13       99.46      112.84      4.76 o 
   2   1  13      141.52      167.55     22.73 o 
   3   1  13      468.19      462.81      8.46 o 
   4   1  13       51.29       54.96      2.64 o 
   5   1  13       59.27       64.13      3.27 o 
   6   1  13        0.91        1.37      0.49 o 
   7   1  13        2.05        2.95      0.77 o 
  -9   2  13        6.68        4.42      0.64 o 
  -8   2  13        1.31        1.52      0.64 o 
  -7   2  13        2.58        2.13      0.99 o 
  -6   2  13        0.88        2.47      0.81 o 
  -5   2  13        2.03        0.96      0.28 o 
  -4   2  13        3.37        4.39      0.66 o 
  -3   2  13      193.05      191.04      6.41 o 
  -2   2  13      109.15      104.47      4.41 o 
  -1   2  13      133.65      138.92      8.82 o 
   0   2  13        9.21        9.53      1.47 o 
   1   2  13       34.48       42.06      3.32 o 
   2   2  13       65.96       74.13     11.43 o 
   3   2  13     1303.00     1473.45     47.05 o 
   4   2  13      736.44      783.95     22.59 o 
   5   2  13      122.39      159.62      7.23 o 
   6   2  13      101.01       99.24      5.36 o 
   7   2  13        2.88        3.53      0.65 o 
  -8   3  13        1.06        0.43      0.34 o 
  -7   3  13        1.94        2.17      1.18 o 
  -6   3  13       34.11       29.99      2.71 o 
  -5   3  13       22.23       20.41      1.85 o 
  -4   3  13       13.41       15.99      1.56 o 
  -3   3  13      138.64      138.21      4.27 o 
  -2   3  13      351.18      376.69      9.31 o 
  -1   3  13      540.17      599.00     14.81 o 
   0   3  13       12.98       14.03      3.36 o 
   1   3  13      153.68      160.89     12.05 o 
   2   3  13        0.08       -0.16      0.31 o 
   3   3  13       75.07       82.25      4.11 o 
   4   3  13       66.72       72.42      3.60 o 
   5   3  13        5.97        6.48      0.85 o 
   6   3  13       47.37       50.53      3.65 o 
   7   3  13        4.82        6.03      0.97 o 
  -8   4  13       12.09       12.52      1.47 o 
  -7   4  13        8.92        7.63      2.00 o 
  -6   4  13        3.89        2.64      0.74 o 
  -5   4  13        3.32        4.50      0.87 o 
  -4   4  13        0.06        0.14      0.38 o 
  -3   4  13      140.59      160.97      5.45 o 
  -2   4  13       14.17       19.90      1.68 o 
  -1   4  13        1.43        2.22      0.51 o 
   1   4  13       16.91       13.66      1.77 o 
   2   4  13       20.08       25.76      2.38 o 
   3   4  13      128.28      136.68      7.95 o 
   4   4  13        0.69        1.02      0.44 o 
   5   4  13       49.65       47.96      8.11 o 
   6   4  13        0.18        0.03      0.35 o 
   7   4  13       23.17       28.00      3.11 o 
  -8   5  13        5.78        3.34      0.91 o 
  -7   5  13        4.10        2.84      0.68 o 
  -6   5  13        1.92        0.86      0.47 o 
  -5   5  13       10.57       11.08      1.39 o 
  -4   5  13       29.46       33.14      2.93 o 
  -3   5  13        1.94        1.99      0.66 o 
  -2   5  13      111.90      109.15      5.28 o 
  -1   5  13        3.61        4.14      1.36 o 
   0   5  13       19.04       14.31      2.42 o 
   1   5  13        1.17        0.68      0.83 o 
   2   5  13       38.60       31.37      2.32 o 
   3   5  13        8.65        7.48      1.12 o 
   4   5  13       77.09       84.48      4.37 o 
   5   5  13        5.36        7.17      1.58 o 
   6   5  13        4.17        5.14      0.92 o 
  -7   6  13        0.42        0.49      0.54 o 
  -6   6  13        1.54        1.11      0.65 o 
  -5   6  13       54.21       62.39      5.57 o 
  -4   6  13       17.87       24.78      3.09 o 
  -3   6  13        6.19        7.47      1.37 o 
  -2   6  13      212.62      242.62     11.29 o 
  -1   6  13       10.90       13.65      1.78 o 
   0   6  13      221.50      243.40     11.96 o 
   1   6  13      191.89      176.23      7.05 o 
   2   6  13       71.34       53.57      4.36 o 
   3   6  13       76.66       74.45     11.40 o 
   4   6  13        3.57        3.38      0.80 o 
   5   6  13       10.05        9.99      1.65 o 
   6   6  13        0.43        0.10      0.23 o 
  -6   7  13        4.90        6.17      1.42 o 
  -5   7  13       13.63       13.66      2.41 o 
  -4   7  13       53.32       54.24      5.15 o 
  -3   7  13       98.88      117.11      7.79 o 
  -2   7  13        3.90        4.69      1.11 o 
  -1   7  13      153.53      175.69      6.72 o 
   0   7  13       93.50       83.70      4.59 o 
   1   7  13        0.02        0.29      0.94 o 
   2   7  13      152.40      136.92      6.07 o 
   3   7  13        4.48        2.67      1.21 o 
   4   7  13       54.56       51.09      4.57 o 
   5   7  13        0.23        0.37      0.37 o 
  -5   8  13        8.72        9.98      1.82 o 
  -4   8  13       10.13        5.63      1.38 o 
  -3   8  13       95.46      100.87      6.65 o 
  -2   8  13       23.78       25.04      2.44 o 
  -1   8  13       26.42       28.29      3.61 o 
   0   8  13       10.47        8.58      1.30 o 
   1   8  13       18.48       16.13      1.86 o 
   2   8  13       18.49       18.70      2.77 o 
   3   8  13       15.69       21.14      2.77 o 
   4   8  13       21.84       20.72      2.48 o 
  -3   9  13        1.06        0.30      0.43 o 
  -2   9  13        1.56        1.05      0.43 o 
  -1   9  13        0.13       -0.18      0.49 o 
   0   9  13        0.49       -0.04      0.24 o 
   1   9  13       43.98       44.00      3.70 o 
   2   9  13        8.40        8.05      1.55 o 
  -8   0  14      288.06      271.54     11.41 o 
  -6   0  14       40.84       42.28      3.15 o 
  -4   0  14       33.14       28.78      3.39 o 
  -2   0  14       19.95       17.16      3.62 o 
   0   0  14      357.52      362.15     58.19 o 
   2   0  14        5.27        8.43      1.11 o 
   4   0  14      559.18      626.30     12.05 o 
   6   0  14       38.28       33.41      2.71 o 
  -9   1  14        0.20       -0.11      0.56 o 
  -8   1  14        0.93        1.74      0.71 o 
  -7   1  14       47.91       48.30      3.36 o 
  -6   1  14        4.43        2.64      0.66 o 
  -5   1  14      111.41      110.50      7.17 o 
  -4   1  14        3.18        1.98      0.45 o 
  -3   1  14       16.89       14.47      1.36 o 
  -2   1  14      136.47      131.03      7.36 o 
  -1   1  14      184.06      161.66     11.41 o 
   0   1  14       15.00       17.47      2.06 o 
   1   1  14       31.81       30.37      5.93 o 
   2   1  14      218.87      212.06      5.23 o 
   3   1  14     1114.11     1176.60     19.15 o 
   4   1  14      457.81      452.91      7.68 o 
   5   1  14        2.64        4.37      0.86 o 
   6   1  14        5.51        4.87      0.84 o 
   7   1  14       10.53       11.30      1.40 o 
  -8   2  14       59.09       44.48      2.29 o 
  -7   2  14       27.75       23.94      2.22 o 
  -6   2  14        0.05       -0.08      0.30 o 
  -5   2  14        0.61        1.40      0.45 o 
  -4   2  14       75.51       87.42      4.05 o 
  -3   2  14       97.04       99.85      4.75 o 
  -2   2  14      231.04      253.98      7.45 o 
  -1   2  14       19.28       20.25      2.15 o 
   0   2  14        6.70        4.86      1.09 o 
   1   2  14       25.44       34.20      3.49 o 
   2   2  14      126.32      137.63      4.86 o 
   3   2  14      386.37      398.23      7.98 o 
   4   2  14       13.87       18.95      1.47 o 
   5   2  14      122.92      119.14      5.49 o 
   6   2  14        1.33        1.74      0.39 o 
   7   2  14       14.23       14.02      2.18 o 
  -8   3  14        0.12        0.52      0.33 o 
  -7   3  14        0.39        2.28      1.15 o 
  -6   3  14        1.34        1.79      0.47 o 
  -5   3  14        9.05        9.35      1.24 o 
  -4   3  14       17.98       20.39      1.56 o 
  -3   3  14       39.14       37.96      2.06 o 
  -2   3  14        3.26        3.04      0.65 o 
  -1   3  14       71.05       85.03      2.96 o 
   0   3  14      389.44      448.97     11.37 o 
   1   3  14       43.69       40.00      2.08 o 
   2   3  14       49.72       50.98      2.27 o 
   3   3  14      191.59      232.50     13.42 o 
   4   3  14      250.36      256.60     20.61 o 
   5   3  14      131.95      132.26      8.70 o 
   6   3  14        6.00        7.88      1.20 o 
   7   3  14        9.23        8.97      1.22 o 
  -8   4  14        0.61        1.15      0.44 o 
  -7   4  14        0.90        0.20      0.77 o 
  -6   4  14        1.13        0.30      0.31 o 
  -5   4  14        7.14        4.26      0.88 o 
  -4   4  14        5.76        4.38      0.96 o 
  -3   4  14       89.19       84.72      5.29 o 
  -2   4  14        0.06        1.30      0.73 o 
  -1   4  14        5.68        7.39      1.27 o 
   0   4  14       16.52       16.05      1.81 o 
   1   4  14        0.05       -0.10      0.37 o 
   2   4  14        9.21       10.70      1.15 o 
   3   4  14      192.55      165.13     10.11 o 
   4   4  14       30.72       33.65      2.62 o 
   5   4  14       27.04       28.06      3.68 o 
   6   4  14        2.06        0.77      0.78 o 
  -7   5  14        1.79        1.79      0.71 o 
  -6   5  14        1.40        2.44      1.11 o 
  -5   5  14       27.16       28.12      3.74 o 
  -4   5  14       18.14       27.04      4.15 o 
  -3   5  14      149.01      155.04      6.61 o 
  -2   5  14       17.16       15.19      1.90 o 
  -1   5  14       17.88       12.23      1.66 o 
   0   5  14       29.90       33.05      3.01 o 
   1   5  14        4.19        4.10      1.03 o 
   2   5  14       86.25       70.87      4.32 o 
   3   5  14       93.37      103.28      5.36 o 
   4   5  14       80.24       79.03     11.17 o 
   5   5  14        0.00        0.37      0.42 o 
   6   5  14        2.38        3.89      0.74 o 
  -7   6  14        0.81        0.47      0.47 o 
  -6   6  14        1.52        0.05      0.59 o 
  -5   6  14        1.52        1.72      0.97 o 
  -4   6  14       12.00       17.13      2.93 o 
  -3   6  14        6.22        8.69      1.44 o 
  -2   6  14      160.06      173.59      9.51 o 
  -1   6  14        3.21        3.04      1.14 o 
   0   6  14       18.90       19.64      2.13 o 
   1   6  14        6.50        5.19      1.15 o 
   2   6  14       63.68       51.45      3.66 o 
   3   6  14        9.11        7.28      1.72 o 
   4   6  14       10.82        9.41      1.45 o 
   5   6  14        0.83        1.11      0.56 o 
  -6   7  14        0.30        0.67      0.63 o 
  -5   7  14        2.34        3.52      1.19 o 
  -4   7  14        0.09        0.06      0.58 o 
  -3   7  14        0.85        1.63      0.86 o 
  -2   7  14       24.94       22.50      3.14 o 
  -1   7  14        0.54       -0.64      0.64 o 
   0   7  14        0.21       -0.17      0.44 o 
   1   7  14        2.18        2.34      0.82 o 
   2   7  14        0.13        1.01      0.40 o 
   3   7  14       17.31       16.79      2.60 o 
   4   7  14        0.04        0.08      0.42 o 
  -5   8  14        3.48        4.35      1.12 o 
  -4   8  14        1.08        1.29      0.67 o 
  -3   8  14       10.85        8.45      1.78 o 
  -2   8  14        5.00        4.83      0.96 o 
  -1   8  14        2.40        2.40      1.06 o 
   0   8  14        9.05       10.27      1.39 o 
   1   8  14       57.97       52.32      3.24 o 
   2   8  14       15.26       11.08      2.04 o 
   3   8  14       16.32       18.17      2.42 o 
  -3   9  14        1.95        1.74      0.53 o 
  -2   9  14        0.82        1.04      0.64 o 
  -1   9  14       22.12       16.40      2.28 o 
   0   9  14        7.84        7.03      1.47 o 
   1   9  14       46.23       49.40      3.58 o 
  -7   0  15        1.50        1.79      1.00 o 
  -5   0  15        0.00        0.36      0.29 o 
  -3   0  15        2.94        4.59      1.43 o 
  -1   0  15       15.64       11.81      2.94 o 
   1   0  15      132.17      147.03      5.97 o 
   3   0  15      121.18      116.75      5.65 o 
   5   0  15       31.10       29.78      2.11 o 
   7   0  15       12.86       14.45      2.04 o 
  -8   1  15       71.98       63.58      3.30 o 
  -7   1  15        0.18       -0.11      0.46 o 
  -6   1  15        4.65        6.85      1.28 o 
  -5   1  15        0.56        0.41      0.24 o 
  -4   1  15       41.98       46.46      2.26 o 
  -3   1  15       40.59       36.08      2.91 o 
  -2   1  15      187.40      197.74      7.06 o 
  -1   1  15       20.14       20.12      2.36 o 
   0   1  15       38.30       40.08      2.59 o 
   1   1  15      136.11      139.12      3.57 o 
   2   1  15       72.91       72.50      2.69 o 
   3   1  15      350.03      341.17      7.37 o 
   4   1  15       36.99       34.74      1.88 o 
   5   1  15        4.93        4.87      0.80 o 
   6   1  15       58.08       53.68      2.66 o 
   7   1  15        7.77        9.03      1.13 o 
  -8   2  15        1.66        1.96      0.53 o 
  -7   2  15        0.00       -0.02      0.61 o 
  -6   2  15        2.60        3.94      0.82 o 
  -5   2  15        8.26        6.79      1.00 o 
  -4   2  15       17.08       18.35      1.43 o 
  -3   2  15      494.85      561.64     14.63 o 
  -2   2  15      417.37      489.34     12.28 o 
  -1   2  15      102.43      113.38      5.16 o 
   0   2  15      108.04      125.04      4.66 o 
   1   2  15       46.28       52.06      2.42 o 
   2   2  15        1.65        2.04      0.43 o 
   3   2  15        0.19        0.67      0.26 o 
   4   2  15       93.81       78.81      6.81 o 
   5   2  15        4.47        6.33      1.16 o 
   6   2  15        0.25        0.18      0.26 o 
   7   2  15        0.02        0.45      0.43 o 
  -8   3  15        0.02        0.10      0.81 o 
  -7   3  15        0.57        0.55      0.38 o 
  -6   3  15        9.98        8.69      1.40 o 
  -5   3  15        0.01       -0.43      0.43 o 
  -4   3  15      110.33      107.99      3.71 o 
  -3   3  15        6.97       11.51      1.26 o 
  -2   3  15        3.38        3.79      0.73 o 
  -1   3  15        2.52        3.76      0.75 o 
   0   3  15        0.07        0.36      0.35 o 
   1   3  15        2.70        4.40      0.72 o 
   2   3  15       42.80       44.64      2.18 o 
   3   3  15      292.32      276.87     21.47 o 
   4   3  15      148.02      138.34     12.38 o 
   5   3  15        1.21        1.66      1.22 o 
   6   3  15       15.41       12.31      1.84 o 
  -7   4  15        1.11        1.06      0.77 o 
  -6   4  15       20.01       17.60      1.97 o 
  -5   4  15        7.20        6.39      1.06 o 
  -4   4  15        8.88       12.71      1.45 o 
  -3   4  15       40.52       45.79      2.75 o 
  -2   4  15       44.51       43.26      2.64 o 
  -1   4  15        2.68        3.82      1.02 o 
   0   4  15       53.26       50.98      2.37 o 
   1   4  15      138.18      141.35      4.99 o 
   2   4  15        0.13        0.04      0.34 o 
   3   4  15       58.14       57.46      4.12 o 
   4   4  15        4.68        5.17      0.86 o 
   5   4  15        9.86        9.04      1.65 o 
   6   4  15        1.26        1.07      0.85 o 
  -7   5  15        2.78        3.07      0.92 o 
  -6   5  15        6.61        7.21      1.67 o 
  -5   5  15        2.38        2.68      1.00 o 
  -4   5  15       15.21       18.11      2.10 o 
  -3   5  15        6.22        7.28      1.35 o 
  -2   5  15       46.49       44.53      4.28 o 
  -1   5  15       40.22       52.54      3.53 o 
   0   5  15        0.21        0.63      0.37 o 
   1   5  15        1.91        1.62      0.67 o 
   2   5  15        8.17        7.60      1.08 o 
   3   5  15      107.61       88.61      6.81 o 
   4   5  15        8.87        9.16      1.38 o 
   5   5  15        1.11        1.75      0.66 o 
  -6   6  15        2.07        4.96      1.31 o 
  -5   6  15       42.44       46.74      4.50 o 
  -4   6  15       23.77       23.20      3.34 o 
  -3   6  15       31.85       37.23      4.25 o 
  -2   6  15      120.99      140.98      8.08 o 
  -1   6  15      161.31      177.04      7.20 o 
   0   6  15       19.29       18.94      1.68 o 
   1   6  15       49.81       46.01      3.37 o 
   2   6  15        2.87        2.87      1.31 o 
   3   6  15        0.02        0.55      0.71 o 
   4   6  15        8.59        3.12      1.09 o 
   5   6  15        7.84        5.19      1.23 o 
  -5   7  15       15.01       18.09      2.49 o 
  -4   7  15        2.50        1.53      0.83 o 
  -3   7  15        0.42       -0.15      0.42 o 
  -2   7  15      371.17      388.32     14.59 o 
  -1   7  15       34.98       26.77      3.59 o 
   0   7  15      114.80      110.49      4.98 o 
   1   7  15       14.40       11.54      1.57 o 
   2   7  15        3.34        3.47      1.38 o 
   3   7  15        0.88        1.04      0.61 o 
   4   7  15        4.23        7.11      1.44 o 
  -4   8  15        0.02       -0.61      0.61 o 
  -3   8  15       24.28       20.77      1.87 o 
  -2   8  15        2.99        2.94      0.68 o 
  -1   8  15       48.84       44.69      4.21 o 
   0   8  15        0.47        0.73      0.75 o 
   1   8  15        3.42        0.84      0.49 o 
   2   8  15        1.94        2.06      0.91 o 
  -1   9  15        0.73        1.12      0.54 o 
  -8   0  16        7.77        8.92      1.58 o 
  -6   0  16        3.45        3.93      1.22 o 
  -4   0  16        0.87        1.51      1.07 o 
  -2   0  16      409.25      517.04     18.47 o 
   0   0  16        0.01        0.09      0.25 o 
   2   0  16      701.72      742.45     23.54 o 
   4   0  16        4.22        4.32      1.07 o 
   6   0  16        0.98        1.64      0.74 o 
  -8   1  16        5.74        5.36      0.84 o 
  -7   1  16        6.28        3.47      1.21 o 
  -6   1  16        0.15        0.01      0.38 o 
  -5   1  16        8.26        4.94      0.93 o 
  -4   1  16        1.70        1.46      0.54 o 
  -3   1  16       57.99       72.42      4.30 o 
  -2   1  16        1.51        0.51      0.36 o 
  -1   1  16       23.64       26.64      3.24 o 
   0   1  16      114.67      120.10      4.36 o 
   1   1  16      541.54      545.94     10.64 o 
   2   1  16        0.99        0.75      0.30 o 
   3   1  16      460.67      463.49      9.43 o 
   4   1  16        1.09        1.03      0.31 o 
   5   1  16        0.62        1.19      0.42 o 
   6   1  16       17.52       18.83      1.43 o 
  -8   2  16        1.57        2.14      0.79 o 
  -7   2  16        2.67        1.87      0.76 o 
  -6   2  16       29.64       29.93      2.90 o 
  -5   2  16        0.58        1.27      0.49 o 
  -4   2  16       10.29       12.31      1.19 o 
  -3   2  16      175.02      208.55      7.74 o 
  -2   2  16        3.01        5.57      1.37 o 
  -1   2  16       16.59       18.71      2.08 o 
   0   2  16       29.68       33.98      1.71 o 
   1   2  16      198.73      225.23      8.25 o 
   2   2  16       35.98       42.15      2.33 o 
   3   2  16       32.13       29.04      2.17 o 
   4   2  16        5.54        5.66      1.26 o 
   5   2  16        0.03        0.44      0.42 o 
   6   2  16       11.53       11.72      1.37 o 
  -8   3  16        0.53        0.25      0.43 o 
  -7   3  16        1.76        2.71      1.09 o 
  -6   3  16        0.95        0.99      0.63 o 
  -5   3  16       16.14       15.84      1.61 o 
  -4   3  16       34.55       35.90      2.08 o 
  -3   3  16        1.32        0.60      0.60 o 
  -2   3  16       77.39       82.50      5.21 o 
  -1   3  16        8.19        5.48      1.17 o 
   0   3  16        0.97        0.25      0.32 o 
   1   3  16       18.60       16.61      1.37 o 
   2   3  16       50.80       51.84      3.65 o 
   3   3  16       14.02       10.84      1.11 o 
   4   3  16       13.89       13.67      1.38 o 
   5   3  16       26.78       24.29      3.20 o 
   6   3  16       44.04       43.87      2.56 o 
  -7   4  16        0.65        1.01      0.51 o 
  -6   4  16        0.17        0.06      0.32 o 
  -5   4  16        0.24        0.29      0.49 o 
  -4   4  16       20.84       21.34      2.32 o 
  -3   4  16       85.11       78.20      4.48 o 
  -2   4  16        3.44        2.85      0.67 o 
  -1   4  16       73.53       70.44      4.00 o 
   0   4  16       44.36       40.42      2.45 o 
   1   4  16       93.54       87.44      4.66 o 
   2   4  16        3.52        3.59      0.92 o 
   3   4  16       31.54       22.96      2.35 o 
   4   4  16        7.85        3.53      0.65 o 
   5   4  16        6.36        6.64      1.56 o 
  -7   5  16        7.36        7.70      1.28 o 
  -6   5  16        0.02        1.28      0.80 o 
  -5   5  16        0.22       -0.18      0.68 o 
  -4   5  16        0.02       -0.51      0.86 o 
  -3   5  16        3.39        2.40      0.73 o 
  -2   5  16       13.32       15.31      1.89 o 
  -1   5  16       26.06       26.12      3.00 o 
   0   5  16        5.08        4.36      0.64 o 
   1   5  16        1.78        0.43      0.38 o 
   2   5  16        0.31        0.19      0.41 o 
   3   5  16       38.78       29.58      2.57 o 
   4   5  16        6.13        4.62      1.38 o 
   5   5  16       32.35       32.30      3.22 o 
  -6   6  16       23.83       27.19      2.86 o 
  -5   6  16       15.61       16.13      2.52 o 
  -4   6  16        4.17        2.95      1.20 o 
  -3   6  16        0.68        0.91      0.68 o 
  -2   6  16      148.61      156.55      8.79 o 
  -1   6  16      144.60      159.89     10.76 o 
   0   6  16      186.07      168.69      6.90 o 
   1   6  16       80.26       73.90      4.16 o 
   2   6  16        0.00       -0.39      0.55 o 
   3   6  16       17.55       14.83      1.64 o 
   4   6  16       24.16       15.29      2.27 o 
  -5   7  16       63.38       66.65      4.55 o 
  -4   7  16        0.01       -0.39      0.39 o 
  -3   7  16        3.24        3.08      1.10 o 
  -2   7  16       39.95       34.91      5.05 o 
  -1   7  16       85.66       76.52      5.95 o 
   0   7  16       12.10       10.30      2.10 o 
   1   7  16       46.83       33.76      2.57 o 
   2   7  16       15.83       17.22      2.48 o 
   3   7  16        3.64        2.12      0.81 o 
  -3   8  16        4.40        3.32      0.68 o 
  -2   8  16      106.62      116.94      7.56 o 
  -1   8  16        0.06        0.07      0.39 o 
   0   8  16       25.24       27.88      3.08 o 
   1   8  16        4.25        4.10      1.12 o 
   2   8  16        5.15        4.78      0.75 o 
  -7   0  17        1.45        0.89      0.33 o 
  -5   0  17       98.42      117.61      7.73 o 
  -3   0  17      180.94      215.46     11.28 o 
  -1   0  17       10.30       11.86      1.61 o 
   1   0  17      767.62      873.30     19.70 o 
   3   0  17      218.09      209.73      9.25 o 
  -8   1  17       14.40       11.86      1.67 o 
  -7   1  17        0.24        0.15      0.40 o 
  -6   1  17        6.34        5.71      0.99 o 
  -5   1  17       14.29       17.70      2.01 o 
  -4   1  17      103.21      115.70      5.60 o 
  -3   1  17        0.10       -0.14      0.53 o 
  -2   1  17       18.92       14.70      1.91 o 
  -1   1  17       43.07       48.22      2.36 o 
   0   1  17       11.34       13.45      1.10 o 
   1   1  17      601.93      648.58     13.95 o 
   2   1  17       42.47       47.21      2.22 o 
   3   1  17        0.13        1.44      0.53 o 
   4   1  17        7.90        8.09      1.12 o 
   5   1  17        4.91        4.15      0.68 o 
   6   1  17       11.12       14.34      1.87 o 
  -7   2  17        4.44        4.10      1.15 o 
  -6   2  17        1.37        1.59      0.56 o 
  -5   2  17       14.91       11.13      1.28 o 
  -4   2  17       17.28       16.30      1.60 o 
  -3   2  17       29.96       30.13      2.79 o 
  -2   2  17      106.29      104.04      5.30 o 
  -1   2  17       18.03       18.66      2.15 o 
   0   2  17       51.66       50.06      2.38 o 
   1   2  17      581.88      644.99     10.87 o 
   2   2  17      656.18      648.98     16.65 o 
   3   2  17       17.41       16.60      1.43 o 
   4   2  17       13.63       10.86      1.56 o 
   5   2  17        1.37        1.01      0.94 o 
   6   2  17       31.52       31.81      2.02 o 
  -7   3  17        1.38        1.80      0.85 o 
  -6   3  17        0.13        0.19      1.00 o 
  -5   3  17       42.89       34.09      2.84 o 
  -4   3  17       28.09       25.85      3.63 o 
  -3   3  17       21.46       27.47      2.66 o 
  -2   3  17        0.54        0.77      0.65 o 
  -1   3  17       14.90       14.80      1.91 o 
   0   3  17        0.73        0.45      0.37 o 
   1   3  17      122.47      130.01     11.78 o 
   2   3  17        2.13        2.44      0.66 o 
   3   3  17       66.97       60.48      3.88 o 
   4   3  17       37.89       29.76      2.82 o 
   5   3  17       11.68       12.23      1.48 o 
  -6   4  17        0.26       -0.55      0.79 o 
  -5   4  17       39.39       48.80      4.77 o 
  -4   4  17        8.73        4.77      1.52 o 
  -3   4  17       14.46       15.32      2.28 o 
  -2   4  17       98.73      105.91      7.48 o 
  -1   4  17       12.37       12.82      1.66 o 
   0   4  17       68.76       72.92      7.75 o 
   1   4  17        7.12        6.64      1.02 o 
   2   4  17       28.78       25.15      2.47 o 
   3   4  17       34.10       31.39      2.68 o 
   4   4  17       12.12        9.08      1.26 o 
   5   4  17        0.33       -0.11      0.47 o 
  -6   5  17        4.39        4.50      1.24 o 
  -5   5  17        0.00       -0.41      0.60 o 
  -4   5  17        4.68        7.05      1.89 o 
  -3   5  17        4.94        5.21      1.56 o 
  -2   5  17        0.41        0.91      0.36 o 
  -1   5  17       16.51       16.88      1.95 o 
   0   5  17        0.05       -0.83      0.83 o 
   1   5  17        0.04        0.74      0.48 o 
   2   5  17       18.69       17.19      2.73 o 
   3   5  17        0.89        0.54      0.61 o 
   4   5  17        0.20       -0.16      0.40 o 
  -5   6  17        0.19        0.22      0.55 o 
  -4   6  17       35.12       40.53      4.13 o 
  -3   6  17        0.47       -0.12      0.76 o 
  -2   6  17        2.52        1.83      0.56 o 
  -1   6  17       36.65       26.77      2.30 o 
   0   6  17       30.98       20.85      3.03 o 
   1   6  17        0.46        0.70      0.29 o 
   2   6  17       30.03       25.76      3.11 o 
   3   6  17        1.27        0.67      0.57 o 
   4   6  17        0.51        0.97      0.46 o 
  -4   7  17        1.48        0.78      0.46 o 
  -3   7  17       11.69       11.38      1.38 o 
  -2   7  17       15.59       13.99      1.54 o 
  -1   7  17        0.00        0.46      0.62 o 
   0   7  17       12.81       10.12      1.91 o 
   1   7  17        0.01        0.81      0.69 o 
   2   7  17       34.22       33.25      2.22 o 
  -2   8  17        1.44        1.86      0.80 o 
  -1   8  17        9.65        9.25      1.65 o 
  -4   0  18        1.10        0.94      0.68 o 
  -2   0  18        6.53       10.10      2.32 o 
   0   0  18        0.18        0.01      0.31 o 
   2   0  18       19.80       21.86      3.71 o 
   4   0  18       49.27       46.94      3.29 o 
  -7   1  18        3.22        2.24      0.72 o 
  -6   1  18        3.84        6.64      1.63 o 
  -5   1  18       28.63       28.11      2.53 o 
  -4   1  18       41.06       39.64      3.18 o 
  -3   1  18        2.54        3.15      0.98 o 
  -2   1  18       48.05       45.91      3.51 o 
  -1   1  18        0.01        0.75      0.37 o 
   0   1  18      171.10      182.48      5.37 o 
   1   1  18      326.05      329.40     10.36 o 
   2   1  18      285.44      285.58      6.58 o 
   3   1  18       44.49       39.98      2.61 o 
   4   1  18        0.74        1.07      0.56 o 
   5   1  18        7.54        4.62      1.29 o 
  -6   2  18        2.80        1.04      0.47 o 
  -5   2  18        0.36        0.12      0.99 o 
  -4   2  18       56.98       61.77      3.95 o 
  -3   2  18       35.07       36.24      3.48 o 
  -2   2  18       10.17       14.05      1.44 o 
  -1   2  18       12.63       12.50      1.43 o 
   0   2  18        9.27        8.97      1.04 o 
   1   2  18      292.54      284.87      7.56 o 
   2   2  18        9.26       13.42      1.29 o 
   3   2  18        5.97        5.68      1.16 o 
   4   2  18        7.87        6.56      1.15 o 
   5   2  18        0.02        0.09      0.41 o 
  -6   3  18        0.74       -0.01      0.34 o 
  -5   3  18       31.70       33.14      3.92 o 
  -4   3  18       65.32       64.59      4.01 o 
  -3   3  18        0.63        1.55      0.71 o 
  -2   3  18        5.96        5.03      1.10 o 
  -1   3  18       20.73       20.24      2.26 o 
   1   3  18        1.81        1.48      0.89 o 
   2   3  18       23.65       14.33      1.90 o 
   3   3  18       54.50       51.88      4.78 o 
   4   3  18       19.33       18.06      1.82 o 
   5   3  18        7.42        6.26      1.31 o 
  -6   4  18        6.86        5.27      1.25 o 
  -5   4  18        0.34        1.07      0.63 o 
  -4   4  18        1.22        2.48      1.18 o 
  -3   4  18        1.18        1.29      1.00 o 
  -2   4  18       14.52       12.35      1.58 o 
  -1   4  18        0.83       -0.25      0.59 o 
   0   4  18        6.22        3.18      1.12 o 
   1   4  18      359.38      319.86     13.08 o 
   2   4  18       59.42       51.08      3.45 o 
   3   4  18        7.38        4.76      0.98 o 
   4   4  18        1.46        1.64      0.52 o 
  -6   5  18        6.42        7.89      1.42 o 
  -5   5  18       31.78       30.79      3.36 o 
  -4   5  18        1.61        3.25      1.30 o 
  -3   5  18       11.21       14.28      2.43 o 
  -2   5  18       16.83       13.32      1.66 o 
  -1   5  18        9.45        6.96      1.17 o 
   0   5  18       23.50       15.72      2.52 o 
   1   5  18        1.82        2.55      0.83 o 
   2   5  18       57.64       54.73      3.38 o 
   3   5  18        5.06        4.96      0.92 o 
   4   5  18        6.66        9.74      1.67 o 
  -5   6  18        3.70        5.36      1.23 o 
  -4   6  18       73.31       81.11      5.49 o 
  -3   6  18        7.10        7.41      1.18 o 
  -2   6  18       44.07       48.09      4.25 o 
  -1   6  18        0.60        0.65      0.59 o 
   0   6  18       14.54       11.34      2.07 o 
   1   6  18        4.91        3.84      1.15 o 
   2   6  18       12.24        8.78      1.22 o 
   3   6  18        1.45        1.25      0.44 o 
  -3   7  18        1.19        0.72      0.32 o 
  -2   7  18        0.39        0.90      0.42 o 
  -1   7  18        5.94        4.79      1.33 o 
   0   7  18        6.06        5.52      1.28 o 
   1   7  18        1.10       -0.02      0.39 o 
  -5   0  19        1.63        0.35      0.62 o 
  -3   0  19        3.79        4.14      1.31 o 
  -1   0  19       38.08       42.54      3.17 o 
   1   0  19      163.86      175.90      8.36 o 
   3   0  19       42.69       40.11      3.08 o 
  -6   1  19        4.35        4.39      1.12 o 
  -5   1  19        8.06        5.68      1.13 o 
  -4   1  19        1.31        0.91      0.49 o 
  -3   1  19        9.60       13.57      1.93 o 
  -2   1  19       31.29       30.67      2.84 o 
  -1   1  19       70.84       72.32      4.25 o 
   0   1  19      242.17      259.37      8.90 o 
   1   1  19       19.85       22.99      1.63 o 
   2   1  19       19.94       17.83      1.71 o 
   3   1  19       11.19       10.97      1.32 o 
   4   1  19       17.26       16.95      1.80 o 
  -6   2  19        0.28        0.08      0.52 o 
  -5   2  19       25.45       25.32      2.22 o 
  -4   2  19        0.78        1.18      0.54 o 
  -3   2  19       16.21       11.25      1.68 o 
  -2   2  19        0.65       -0.27      0.45 o 
  -1   2  19       68.58       69.83      3.41 o 
   0   2  19        1.47        1.17      0.37 o 
   1   2  19       27.76       25.48      2.00 o 
   2   2  19        0.86        0.97      0.54 o 
   3   2  19        0.62        0.53      0.51 o 
   4   2  19        5.15        4.75      0.91 o 
   5   2  19        0.73        1.50      0.78 o 
  -6   3  19       13.54       11.54      1.90 o 
  -5   3  19       33.59       41.79      4.15 o 
  -4   3  19        0.11       -0.50      0.50 o 
  -3   3  19       15.87       16.77      2.03 o 
  -2   3  19        1.96        1.65      0.56 o 
  -1   3  19       26.90       28.87      3.61 o 
   0   3  19        3.42        5.45      1.80 o 
   1   3  19        0.19        0.08      0.98 o 
   2   3  19       63.19       61.60      3.76 o 
   3   3  19        5.48        3.42      0.88 o 
   4   3  19        2.26        0.96      0.61 o 
  -6   4  19        0.34        0.56      0.40 o 
  -5   4  19        3.25        4.99      1.44 o 
  -4   4  19        1.03        0.79      0.49 o 
  -3   4  19        0.03       -0.15      0.39 o 
  -2   4  19        4.46        5.43      1.71 o 
  -1   4  19       22.55       21.19      2.88 o 
   1   4  19       23.40       19.37      2.00 o 
   2   4  19        0.71        0.32      0.98 o 
   3   4  19        0.07        0.41      0.42 o 
   4   4  19       53.46       51.16      2.62 o 
  -5   5  19        2.13        1.67      0.85 o 
  -4   5  19       10.46       10.94      1.32 o 
  -3   5  19       23.43       20.42      1.91 o 
  -2   5  19       20.66       19.10      1.85 o 
  -1   5  19       48.13       46.74      3.25 o 
   0   5  19        2.01        1.84      0.82 o 
   1   5  19       33.89       28.20      2.85 o 
   2   5  19        9.83        8.86      1.25 o 
   3   5  19        6.20        5.89      0.89 o 
  -4   6  19        5.91        4.44      0.86 o 
  -3   6  19       57.31       55.94      8.04 o 
  -2   6  19        4.61        4.87      0.86 o 
  -1   6  19       30.06       25.20      2.93 o 
   0   6  19        0.10       -0.51      0.51 o 
   1   6  19        0.08        0.11      0.45 o 
   2   6  19        0.06        0.09      0.23 o 
  -1   7  19        3.19        3.30      0.93 o 
  -6   0  20       18.57       15.93      2.08 o 
  -4   0  20        0.27        0.53      0.38 o 
  -2   0  20       35.14       30.07      3.91 o 
   0   0  20       47.74       46.04      3.23 o 
   2   0  20        0.03        1.00      0.50 o 
  -6   1  20        1.18        0.97      0.39 o 
  -5   1  20        0.07       -0.23      0.23 o 
  -4   1  20        4.72        7.45      1.31 o 
  -3   1  20       11.44       11.89      1.72 o 
  -2   1  20       15.75       18.11      2.11 o 
  -1   1  20      214.48      241.74      8.75 o 
   0   1  20       89.68       89.39      3.23 o 
   1   1  20      394.75      393.13      8.76 o 
   2   1  20        3.68        4.38      0.79 o 
   3   1  20       44.12       47.12      3.12 o 
   4   1  20       12.55       12.23      1.90 o 
  -6   2  20       17.06       15.28      2.02 o 
  -5   2  20        2.94        3.55      0.80 o 
  -4   2  20        8.40        8.23      1.36 o 
  -3   2  20        3.18        5.27      1.83 o 
  -2   2  20        6.88        7.97      1.10 o 
  -1   2  20      150.95      161.70      6.16 o 
   0   2  20       25.03       26.48      1.93 o 
   1   2  20       17.12       14.51      1.80 o 
   2   2  20        5.71        7.12      1.41 o 
   3   2  20        1.61        2.09      0.62 o 
   4   2  20        4.07        3.94      0.77 o 
  -6   3  20        0.26        0.88      0.59 o 
  -5   3  20        0.21        0.20      0.38 o 
  -4   3  20       15.86       11.70      2.21 o 
  -3   3  20        0.60        1.51      0.76 o 
  -2   3  20       18.29       19.54      1.95 o 
  -1   3  20       10.02        9.60      1.45 o 
   0   3  20       96.40       88.90      6.49 o 
   1   3  20        5.20        3.75      0.84 o 
   2   3  20        5.22        3.41      0.82 o 
   3   3  20       19.87       18.07      1.75 o 
  -5   4  20        7.00        3.83      1.07 o 
  -4   4  20        0.07        0.01      0.52 o 
  -3   4  20        3.85        3.17      1.23 o 
  -2   4  20        2.54        2.27      0.69 o 
  -1   4  20        1.59        0.34      0.39 o 
   0   4  20        0.14        0.65      0.48 o 
   1   4  20        0.11        0.42      0.28 o 
   2   4  20        0.00        0.22      0.39 o 
   3   4  20        0.24       -0.06      0.23 o 
  -4   5  20        2.66        2.49      0.90 o 
  -3   5  20       11.57       11.51      1.27 o 
  -2   5  20       18.53       16.80      1.43 o 
  -1   5  20        0.00       -0.28      0.28 o 
   0   5  20        0.59        0.55      0.41 o 
   1   5  20        0.67       -0.16      0.66 o 
   2   5  20        0.21        0.41      0.28 o 
  -2   6  20       29.09       25.72      1.44 o 
  -1   6  20       26.81       24.14      1.80 o 
   0   6  20        0.72        1.01      0.43 o 
  -5   0  21        7.34        6.54      1.49 o 
  -3   0  21        2.58        1.48      0.77 o 
  -1   0  21      597.79      653.01     36.96 o 
   1   0  21        3.68        3.55      1.26 o 
   3   0  21        7.18        8.49      1.72 o 
  -5   1  21        0.54        0.36      0.35 o 
  -4   1  21        0.73        0.24      0.35 o 
  -3   1  21        4.67        7.67      1.34 o 
  -2   1  21        8.62        7.60      1.29 o 
  -1   1  21      250.30      269.79     11.11 o 
   0   1  21        0.82        1.12      0.40 o 
   1   1  21        0.33        1.53      0.54 o 
   2   1  21        5.91        4.62      0.97 o 
   3   1  21        0.01       -0.32      0.64 o 
  -5   2  21        5.30        3.63      1.14 o 
  -4   2  21        1.86        1.82      0.66 o 
  -3   2  21        0.90        1.11      0.61 o 
  -2   2  21        1.12        0.56      1.06 o 
  -1   2  21      182.96      173.51      9.94 o 
   0   2  21       74.26       68.97      5.47 o 
   1   2  21       30.33       30.08      2.36 o 
   2   2  21        0.32       -0.22      0.26 o 
   3   2  21        1.72        2.19      0.58 o 
  -5   3  21        0.82        0.54      0.39 o 
  -4   3  21        0.01        0.04      0.44 o 
  -3   3  21        0.63        0.09      0.44 o 
  -2   3  21        0.09       -0.44      0.44 o 
  -1   3  21      130.43      125.97      5.51 o 
   0   3  21        0.02        0.34      0.47 o 
   1   3  21        5.43        3.94      1.33 o 
   2   3  21       12.39        9.20      1.23 o 
   3   3  21        0.25        0.26      0.33 o 
  -4   4  21        0.61        0.91      0.48 o 
  -3   4  21        5.71        6.49      1.51 o 
  -2   4  21        2.47        2.92      0.76 o 
  -1   4  21        2.46        2.46      0.65 o 
   0   4  21        2.21        1.64      0.78 o 
   1   4  21       14.34       14.55      2.24 o 
   2   4  21        0.65        0.29      0.94 o 
  -3   5  21        1.06        1.49      0.62 o 
  -2   5  21        2.94        2.87      0.57 o 
  -1   5  21        9.78        8.43      1.57 o 
   0   5  21        0.41        0.65      0.48 o 
   1   5  21        0.17        0.66      0.41 o 
  -4   0  22        0.97        2.44      0.85 o 
  -2   0  22       56.66       72.67      5.56 o 
   0   0  22       16.95       13.18      2.16 o 
   2   0  22      112.28      113.69      6.46 o 
  -5   1  22        7.89        6.18      0.97 o 
  -4   1  22        1.47       -0.11      0.31 o 
  -3   1  22        0.05       -0.50      0.50 o 
  -2   1  22        7.32        9.23      1.33 o 
  -1   1  22        2.26        1.92      0.50 o 
   0   1  22       69.33       66.81      2.78 o 
   1   1  22       28.04       23.99      2.95 o 
   2   1  22        4.87        3.90      1.21 o 
  -4   2  22        3.05        5.63      1.34 o 
  -3   2  22        2.14        1.13      0.71 o 
  -2   2  22       14.54       10.99      2.03 o 
  -1   2  22        2.18        2.09      1.44 o 
   0   2  22        9.39        9.78      1.91 o 
   1   2  22        0.55        1.80      0.72 o 
   2   2  22        0.09        2.58      0.95 o 
  -4   3  22        0.15       -0.53      0.63 o 
  -3   3  22        1.86        1.71      0.78 o 
  -2   3  22        2.63        3.32      1.01 o 
  -1   3  22       15.97       14.87      1.48 o 
   0   3  22        1.29        1.16      0.65 o 
   1   3  22        8.24        5.88      1.38 o 
  -3   4  22        5.30        6.18      1.28 o 
  -2   4  22        0.29        0.54      0.31 o 
  -1   4  22       52.72       41.81      3.41 o 
   0   4  22       11.25        8.56      1.57 o 
  -3   0  23       55.61       70.06      4.85 o 
  -1   0  23      176.34      176.72      8.03 o 
   1   0  23        8.35       11.49      1.81 o 
  -3   1  23       47.52       48.51      2.80 o 
  -2   1  23        9.84        8.10      1.54 o 
  -1   1  23        0.62        0.99      0.30 o 
   0   1  23        2.60        2.14      0.68 o 
   1   1  23        0.52        0.46      0.30 o 
  -3   2  23       37.37       40.37      3.43 o 
  -2   2  23        6.04        5.73      1.18 o 
  -1   2  23       42.99       43.11      3.15 o 
   0   2  23        1.46        1.68      0.74 o 
   1   2  23        6.34        6.79      1.36 o 
  -2   3  23        0.29        0.43      0.47 o 
  -1   3  23        0.10       -0.44      0.44 o 
                                                 
